# Supplementary material for: Genomic Evidence Reveals the Extreme Diversity and Wide Distribution of the Arsenic-Related Genes in Burkholderiales
Source: PLoS One. 2014 Mar 14;9(3):e92236. doi: 10.1371/journal.pone.0092236 (PMC3954881; doi:10.1371/journal.pone.0092236)
Supplement: Table S1 — The isolation sources of 188 Burkholderiales strains obtained from literature in order to be classified in nine groups according to their original habitats. (XLSX) [file pone.0092236.s003.xlsx]

## Sheet: Sheet1
Genomic evidence reveals the extreme diversity and wide distribution of the arsenic-related genes in Burkholderiales Xiangyang Li, Linshuang Zhang, Gejiao Wang* Table S1 The isolation sources of 188 strains obtained from literature in order to be classified in nine groups according to their original habitats.
Strain	Typea	Sourceb	Genome Size (Mb)	Protein Count
Achromobacter arsenitoxydans SY8	S	Soil of a pig farm with an intermediate level of arsenic contamination	6.16	5721
Achromobacter piechaudii ATCC 43553	H	Nose wound	6.07	5755
Achromobacter piechaudii HLE	S	Soil of the campus of rensselaer polytechnic institute	6.89	6360
Achromobacter xylosoxidans A8	S	Soil contaminated with polychlorinated biphenyls	7.36	6815
Achromobacter xylosoxidans AXX-A	H		6.71	6161
Achromobacter xylosoxidans C54	H	Isolated from expectorated sputum from a 65 year old male patient with cystic fibrosis	6.29	6010
Acidovorax avenae subsp. avenae ATCC 19860	P	Maize leaf	5.48	4737
Acidovorax avenae subsp. avenae RS-1	P	Rice shoot in rice field of china	5.52	NA
Acidovorax citrulli AAC00-1	P	Watermelon blossoms	5.35	4709
Acidovorax delafieldii 2AN	U	Freshwater	4.84	4891
Acidovorax ebreus TPSY	U	Groundwater collected at oak ridge, usa	3.8	3479
Acidovorax radicis N35	R	Surface sterilized wheat roots	5.53	5040
Acidovorax radicis N35v	R	A phenotype variant of wild type n35	5.53	NA
Acidovorax sp. CF316	R	Root of populus deltoides	7.09	6726
Acidovorax sp. JS42	D	Nitrobenzene-contaminated sediment	4.59	4155
Acidovorax sp. KKS102	S	Soil near an oil refinery in tokyo	5.2	4742
Acidovorax sp. NO-1	S	Arsenic-contaminated soil of a gold mine	5.01	4677
Advenella kashmirensis WT001	S	Soil from a temperate orchard	4.42	3933
Alcaligenes faecalis subsp. faecalis NCIB 8687	W	Arsenical cattle-dipping fluids	3.9	3681
Alcaligenes sp. HPC1271	W	Activated sludge of a common effluent treatment plant that treats industrial wastewater	4.27	3834
Alicycliphilus denitrificans BC	W	Benzene-degrading chlorate-reducing enrichment from a wastewater plant	4.84	4542
Alicycliphilus denitrificans K601	W	A municipal sewage plant on cyclohexanol as sole carbon source	5.07	4696
Alicycliphilus sp. CRZ1	W	Melamine wastewater	3.01	NA
Bordetella avium 197N	Z	Infected turkey	3.73	3381
Bordetella bronchiseptica 253	Z	Dog,usa	5.26	4781
Bordetella bronchiseptica MO149	H	Human, usa	5.09	4622
Bordetella bronchiseptica RB50	Z	Rabbit	5.34	4994
Bordetella holmesii 44057	H	Blood from a 7 year-old patient,usa: ny, new york	3.43	NA
Bordetella parapertussis 12822	H	Infected infant in germany	4.77	4185
Bordetella parapertussis Bpp5	Z	Sheep,new zealand	4.9	4184
Bordetella pertussis 18323	H	Human, usa	4.04	3377
Bordetella pertussis B0558	H	Netherlands 1949	3.81	NA
Bordetella pertussis B1193	H	Netherlands 1950	3.81	NA
Bordetella pertussis B1831	H	Netherlands 1999	3.82	NA
Bordetella pertussis B1834	H	Netherlands 1999	3.79	NA
Bordetella pertussis B1917	H	Netherlands 2000	3.73	NA
Bordetella pertussis CS	H	Isolated from an infant patient in beijing and widely used as a vaccine strain for production of an acellular pertussis vaccine in china.	4.12	3456
Bordetella pertussis Tohama I	H	Patient with whooping cough	4.09	3436
Bordetella petrii DSM 12804	D	Anaerobic dechlorinating bioreactor enriched from river sediment	5.29	5027
Burkholderia ambifaria AMMD	R	Rhizosphere of healthy pea plants	7.53	6610
Burkholderia ambifaria IOP40-10	R	Rhizosphere of a native tall grass prairie	7.69	6923
Burkholderia ambifaria MC40-6	S	Soil associated with maize roots	7.64	6697
Burkholderia ambifaria MEX-5	NA	Mexico	7.86	7124
Burkholderia cenocepacia AU 1054	H	Blood of a patient with cystic fibrosis	7.28	6477
Burkholderia cenocepacia BC7	H	1992 from a sputum sample of a patient with cystic fibrosis	7.91	8087
Burkholderia cenocepacia HI2424	S	Agricultural soil in upstate new york, usa	7.7	6919
Burkholderia cenocepacia J2315	H	A cf patient	8.06	7116
Burkholderia cenocepacia K56-2Valvano	H	A sputum sample of a patient with cystic fibrosis	7.65	7.707
Burkholderia cenocepacia MC0-3	S	Soil associated with maize roots	7.97	7008
Burkholderia cenocepacia PC184	H	A patient with cystic fibrosis.	6.93	5535
Burkholderia cepacia GG4	R	The rhizosphere of ginger	6.47	5825
Burkholderia gladioli BSR3	P	A diseased rice sheath in south korea	9.05	7411
Burkholderia glumae AU6208	H	8 months old infant boy	4.92	5773
Burkholderia glumae BGR1	P	Diseased rice panicle in korea	7.28	5773
Burkholderia glumae LMG 2196	P	Seed-borne rice pathogen	5.77	NA
Burkholderia graminis C4D1M	R	Rhizoplane sample of a corn senescent root system	7.48	6747
Burkholderia mallei 2002721280	NA	France, 1972	5.69	4847
Burkholderia mallei ATCC 10399	Z	Horse, china, 1956	5.93	5276
Burkholderia mallei ATCC 23344	H	Chinese patient in burma who had glanders	5.84	5023
Burkholderia mallei FMH	NA		5.81	5169
Burkholderia mallei GB8 horse 4	Z	Horse	5.8	5888
Burkholderia mallei JHU	NA		5.71	5128
Burkholderia mallei NCTC 10229	NA	Hungary, 1961	5.74	5509
Burkholderia mallei NCTC 10247	H	Glanders pneumonia	5.85	5415
Burkholderia mallei PRL-20	Z	Blood of a gelding from the lahore polo club,pakistan: lahore	5.67	5374
Burkholderia mallei SAVP1	Z	Avirulent strain originally isolated in a mule	5.23	5184
Burkholderia multivorans ATCC 17616	S	Soil enriched with anthranilate	7.01	6111
Burkholderia multivorans ATCC BAA-247	H	A clinical specimen from a cystic fibrosis patient	6.2	6297
Burkholderia multivorans CF2	H	A clinical respiratory specimen from a cystic fibrosis patient	6.5	6633
Burkholderia multivorans CGD1	H	Chronic granulomatous disease patient in bethesda, usa	6.62	6572
Burkholderia multivorans CGD2	H	Chronic granulomatous disease patient in bethesda, usa	6.55	6653
Burkholderia multivorans CGD2M	H	A chronic granulomatous disease patient at the nih clinical center	6.56	6646
Burkholderia oklahomensis C6786	H	Wound infection in oklahoma, usa	6.99	6979
Burkholderia oklahomensis EO147	H	Ocular ulcer in georgia, usa	7.05	7235
Burkholderia phymatum STM815	R	Root nodule of machaerium lunatum in french guyana	8.68	7496
Burkholderia phytofirmans PsJN	R	Surface-sterilized onion roots	8.21	7241
Burkholderia pseudomallei 1026a	H	Thailand in 1993 from the pus of a patient with septicemic melioidosis	7.16	6148
Burkholderia pseudomallei 1026b	H	Thailand in 1993 from the blood of a patient with septicemic melioidosis	7.23	6070
Burkholderia pseudomallei 1106a	H	Pus aspirated from liver abscess from a 23-year old female in thailand	7.09	7174
Burkholderia pseudomallei 1106b	H	Pus aspirated from liver abscess,thailand: bangkok	7.22	7192
Burkholderia pseudomallei 1258a	H	Thailand in 1994 from the sputum of a patient with melioidosis	6.76	5816
Burkholderia pseudomallei 1258b	H	Thailand in 1995 from the blood of a patient with melioidosis	7.08	6060
Burkholderia pseudomallei 1655	H	2003 sputum isolate from a 64 year old female patient from darwin treated at royal darwin hospital for chronic pulmonary melioidosis on a background of severe bronchiectasis,australia	7.03	6294
Burkholderia pseudomallei 1710a	H	Isolated from blood culture in 1996 from a 52-year old male rice farmer with a new diagnosis of diabetes mellitus presenting to sappasithiprasong hospital, ubon ratchathani, ne thailand.	7.34	7497
Burkholderia pseudomallei 1710b	H	1999 from blood culture of a relapsed rice farmer with diabetes mellitus at sappasithiprasong hospital in ubon, ratchathani, thailand.	7.31	6347
Burkholderia pseudomallei 305	H	An autopsy sample from the brain of a fatal melioidosis encephalomyelitis case at the royal darwin hospital, northern territory, australia	7.45	7371
Burkholderia pseudomallei 354a	H	Thailand in 1988 from the sputum of a patient with melioidosis	7.18	6506
Burkholderia pseudomallei 354e	H	Thailand in 1994 from the sputum of a patient with melioidosis	7.11	6159
Burkholderia pseudomallei 406e	H	A clinical isolate from thailand	7.32	6363
Burkholderia pseudomallei 576	H	1989 from a 49 year old woman suffering from melioidosis	7.25	7395
Burkholderia pseudomallei 668	H	Blood of a old male patient with melioidosis encephalomyelitis	7.04	7116
Burkholderia pseudomallei Bp22	NA		7.12	NA
Burkholderia pseudomallei BPC006	H	A melioidosis patient in hainan, china.	7.16	7158
Burkholderia pseudomallei K96243	H	Clinical isolate from a female diabetic patient	7.25	5728
Burkholderia pseudomallei MSHR346	H	A sputum of a melioidosis patient who was admitted to the royal darwin hospital, northern territory, australia in 1995	7.35	7582
Burkholderia pseudomallei Pakistan 9	H	1988 from a human host in pakistan	7.15	NA
Burkholderia pseudomallei Pasteur 52237	NA		7.35	6629
Burkholderia pseudomallei S13	h	Mucoid environmental strain,singapore	7.39	6761
Burkholderia pyrrocinia CH-67	S	Forest soil in korea	8.05	8121
Burkholderia rhizoxinica HKI 454	E	Endosymbiont of the fungus rhizopus microsporus	3.75	3870
Burkholderia sp. 383	S	Forest soil in trinidad	8.68	7717
Burkholderia sp. CCGE1001	R	Rhizosphere-colonizing	6.83	5965
Burkholderia sp. CCGE1002	R	Mimosa occidentalis nodule isolate from nayarit, tepic, mexico	7.88	6889
Burkholderia sp. CCGE1003	R	Rhizosphere-colonizing	7.04	5988
Burkholderia sp. Ch1-1	S	Pah contaminated soils in wisconsin, usa	8.74	7743
Burkholderia sp. H160	R	Rhizosphere-colonizing	7.89	7460
Burkholderia sp. KJ006	R	A rice root in korea	6.63	6024
Burkholderia sp. SJ98	S	A pesticide contaminated soil sample from assam agricultural fields, india.	7.88	7268
Burkholderia sp. TJI49	p	Infected mango barks	7.38	8940
Burkholderia sp. YI23	S	A golf course soil	8.9	7804
Burkholderia terrae BS001	R	Soil underneath mushroom foot,netherlands: gieterveen	11.29	10234
Burkholderia thailandensis Bt4	U	An environmental isolate from northern australia, obtained during an investigation of burkholderia ecology in potable water supply systems	6.56	6771
Burkholderia thailandensis E264	S	Rice field sample in thailand	6.72	5634
Burkholderia thailandensis MSMB43	U	Drilling bore water	6.96	7426
Burkholderia thailandensis TXDOH	H	Blood of a 2 year old male	6.52	6720
Burkholderia vietnamiensis G4	W	Wastewater	8.39	7617
Burkholderia xenovorans LB400	W	Pcb-containing landfill near in upper new york, usa	9.73	8702
Collimonas fungivorans Ter331	S	A slightly acidic dune soils in the netherlands	5.19	4432
Comamonas testosteroni ATCC 11996	W	Activated sludge from a chemical plant	5.46	4891
Comamonas testosteroni CNB-2	W	Activated sludge from a chemical plant	5.37	4803
Comamonas testosteroni KF-1	W	Trickling filter able to mineralize linear alkylbenzenesulfonate	6.03	5492
Comamonas testosteroni S44	W	Antimony mine waste powder	5.53	5154
Cupriavidus basilensis OR16	S	A hungarian pristine soil sample	8.55	7534
Cupriavidus metallidurans CH34	W	Heavy metal-contaminated sludge of a settling tank in belgium	6.91	6477
Cupriavidus necator HPC(L)	S	Saline desert soil from a stressed ecological environment，india: kutch	5.49	4931
Cupriavidus necator N-1	S	Soil, pennsylvania	8.48	7832
Cupriavidus sp. BIS7	S	A malaysian tropical soil sample	5.87	5322
Cupriavidus sp. HMR-1	W	Enrichment culture of activated sludge with high heavy metal concentration,china: hong kong	6.64	6174
Cupriavidus taiwanensis LMG 19424	R	Root nodule of the legume mimosa pudica in taiwan	6.48	5896
Delftia acidovorans SPH-1	W	Aeration tank of a sewage works	6.77	6040
Delftia sp. Cs1-4	S	Pah contaminated soils in wisconsin	6.69	5861
Herbaspirillum frisingense GSF30	P	C4-fibre plants	5.41	4871
Herbaspirillum huttiense subsp. putei IAM15032	U	A well water in osaka japan	5.78	5317
Herbaspirillum lusitanum P6-12	R	Root nodules of phaseolous vulgaris	4.9	NA
Herbaspirillum seropedicae Os34	R	Rice roots china: zhejiang	6.15	5309
Herbaspirillum seropedicae Os45	R	Rice roots china: zhejiang	5.63	4978
Herbaspirillum seropedicae SmR1	R	Roots of rice plants	5.51	4735
Herbaspirillum sp. CF444	R	Root	5.59	4974
Herbaspirillum sp. GW103	R	Rhizosphere soil	5.05	4655
Herbaspirillum sp. YR522	R	Root	5.11	4612
Herminiimonas arsenicoxydans	W	Arsenic contaminated industrial plant	3.42	3295
Hydrogenophaga sp. PBC	W	Textile wastewater	5.14	4964
Hylemonella gracilis ATCC 19624	U	Pond water	3.62	3342
Janthinobacterium sp. PAMC 25724	U	Glacier cryoconite in innsbruck, austria	4.98	4315
Leptothrix cholodnii SP-6	W	Water and flocculent from an artificial iron seep in new york, usa	4.91	4363
Limnohabitans sp. Rim47	U	Water from rimov reservoir, czech republic	3.03	2877
Methylibium petroleiphilum PM1	W	Compost biofilter of a treatment plant in an oil refinery	4.64	4449
Oxalobacter formigenes HOxBLS	H	Mixed culture from feces from an adult male	2.47	2125
Oxalobacter formigenes OxCC13	H	Mixed culture from feces from an unidentified human in germany	2.42	2076
Oxalobacteraceae bacterium IMCC9480	U	A surface seawater sample collected off the coast near the dasan korean arctic station in ny-ålesund, svalbard,	4.5	4019
Pandoraea sp. B-6	U	Erosive bamboo slips of kingdom wu	5.02	NA
Parasutterella excrementihominis YIT 11859	H	Gut	2.83	2751
Polaromonas naphthalenivorans CJ2	D	Naphthalene-contaminated, freshwater sediment	5.37	4929
Polaromonas sp. CF318	R	Root	5.01	4752
Polaromonas sp. JS666	D	Sediment contaminated with cis-dichloroethane	5.9	5453
Polynucleobacter necessarius subsp. asymbioticus QLW-P1DMWA-1	U	Freshwater (obligately free-living strain)	2.16	2077
Polynucleobacter necessarius subsp. necessarius STIR1	E	Obligate intracellular endosymbiont of the cilliate euplotes aediculatus	1.56	1508
Pseudacidovorax intermedius NH-1	U	South china sea	5.69	NA
Pusillimonas noertemannii BS8	S	Soil，united kingdom	3.92	NA
Ralstonia eutropha H16	W	Sludge.	7.42	6626
Ralstonia eutropha JMP134	NA		7.26	6446
Ralstonia pickettii 12D	D	Copper-contaminated sediment from a lake in michigan, usa	5.69	5361
Ralstonia pickettii 12J	D	Copper-contaminated sediment from a lake in michigan, usa	5.33	4952
Ralstonia solanacearum CFBP2957	P	Wilted tomato plant from usa	5.58	5011
Ralstonia solanacearum GMI1000	P	Wilted tomato plant	5.81	5113
Ralstonia solanacearum Po82	P	Potato in mexico	5.43	5016
Ralstonia solanacearum PSI07	P	Wilted tomato plant from indonesia	5.62	5000
Ralstonia solanacearum UW551	P	Wisconsin from a wilted geranium that had been imported from kenya	5.9	4371
Ralstonia solanacearum Y45	P	Tobacco (nicotiana tabacum) in china	5.58	5496
Ralstonia sp. 5 2 56FAA	H	Isolated from inflamed tissue taken from the terminal ileum of a 29 year old female patient with crohn's disease.	5.24	4870
Ralstonia sp. 5 7 47FAA	H	Human fecal sample	5.23	4776
Ralstonia sp. PBA	W	Textile wastewater	3.83	3513
Ramlibacter tataouinensis TTB310	S	Subsurface desert soil from tunisia	4.07	3880
Rhodoferax ferrireducens T118	D	Aquifer sediment collected at a depth of 18 feet	4.97	4417
Rubrivivax benzoatilyticus JA2	R	Benzoate enrichments of flooded paddy field rhizosphere	4.13	3897
Rubrivivax gelatinosus IL144	W	Food wastewater in nagano, japan	5.04	4693
Sutterella parvirubra YIT 11816	H	Gut	2.37	2483
Sutterella wadsworthensis 2 1 59BFAA	H	Isolated from the sigmoid colon of a 34-year old female patient with ulcerative colitis. The tissue from which strain was isolated was inflamed at the time of collection.	2.67	2327
Sutterella wadsworthensis 3 1 45B	H	Isolated from a biopsy taken from the rectum of a 48 year old male patient with crohn's disease. The biopsy tissue was healthy at the time of collection.	2.96	2373
Taylorella asinigenitalis MCE3	Z	The genital tract of a 6-year-old donkey jack from a stud farm in the loir-et-cher, france.	1.64	1524
Taylorella equigenitalis ATCC 35865	Z	Equine cervical swab, england	1.73	1542
Taylorella equigenitalis MCE9	Z	Urethral fossa of a 4-year-old stallion	1.7	1556
Thiomonas intermedia K12	W	Sewage pipe in hamburg, germany	3.46	3172
Thiomonas sp. 3As	W	An amd draining the carnoule mine site (southeastern france) containing a high arsenic concentration (up to 350 mg/l)	3.79	3596
Variovorax paradoxus EPS	S	Soil at csu san bernardino, usa	6.55	5952
Variovorax paradoxus S110	R	Interior of a potato plant grown in a farm of upstate new york, usa	6.75	6279
Variovorax sp. CF313	R	Root	6.03	5597
Verminephrobacter eiseniae EF01-2	E	Nephridial symbiont of the earthworm eisenia foetida	5.6	4947
a Isolation source: H, human; Z, animal; P, plant pathogen; S, soil; R, rhizosphere; W, wastewater or sludge; D, sediment; E, endosymbiont; U, miscellaneous; NA, isolation sources unavailable. It should be noted that patial isolation sources of strains are directly quoted from Perez-Pantoja et al. 2012. b The strains isolated from arsenic-rich sources were highlighted with the pale orange.
