# Supplementary material for: Genomic Evidence Reveals the Extreme Diversity and Wide Distribution of the Arsenic-Related Genes in Burkholderiales
Source: PLoS One. 2014 Mar 14;9(3):e92236. doi: 10.1371/journal.pone.0092236 (PMC3954881; doi:10.1371/journal.pone.0092236)
Supplement: Table S2 — The detail distribution of arsenic-related genes in 188 Burkholderiales genomes. (XLSX) [file pone.0092236.s004.xlsx]

## Sheet: Sheet1
Genomic evidence reveals the extreme diversity and wide distribution of the arsenic-related genes in Burkholderiales Xiangyang Li, Linshuang Zhang, Gejiao Wang* Table S2 The detail distribution of arsenic-related genes in 188 genomes
Strain	Locas_tag	Product	Gene
Achromobacter arsenitoxydans SY8	KYC_14707	Arsenical resistance protein ArsH2	arsH
Achromobacter arsenitoxydans SY8	KYC_14712	Arsenate reductase 2	arsC
Achromobacter arsenitoxydans SY8	KYC_14722	Sodium bile acid symporter family protein 4	acr3
Achromobacter arsenitoxydans SY8	KYC_14727	ArsR family transcriptional regulator	arsR
Achromobacter arsenitoxydans SY8	KYC_14742	ArsR family transcriptional regulator	arsR
Achromobacter arsenitoxydans SY8	KYC_14747	Molybdenum cofactor biosynthesis protein A	aioD
Achromobacter arsenitoxydans SY8	KYC_14752	Cytochrome c, monoheme	aioC
Achromobacter arsenitoxydans SY8	KYC_14757	Arsenite oxidase large subunit	aioA
Achromobacter arsenitoxydans SY8	KYC_14762	Arsenite oxidase, small subunit	aioB
Achromobacter arsenitoxydans SY8	KYC_14767	Periplasmic binding protein	aioX
Achromobacter arsenitoxydans SY8	KYC_14772	Periplasmic sensor signal transduction histidine kinase	aioS
Achromobacter arsenitoxydans SY8	KYC_14777	Two component, sigma54 specific, transcriptional regulator, Fis family protein	aioR
Achromobacter arsenitoxydans SY8	KYC_14807	Arsenical resistance protein ArsH	arsH
Achromobacter arsenitoxydans SY8	KYC_14812	Major facilitator superfamily protein	mfs
Achromobacter arsenitoxydans SY8	KYC_14817	Arsenate reductase	arsC
Achromobacter arsenitoxydans SY8	KYC_14822	Monooxygenase	arsO
Achromobacter arsenitoxydans SY8	KYC_14827	Arsenic resistance transcriptional regulator	arsR
Achromobacter arsenitoxydans SY8	KYC_14832	Putative transcription regulator protein	arsR
Achromobacter arsenitoxydans SY8	KYC_14857	Arsenical Resistance Operon Repressor	arsR
Achromobacter arsenitoxydans SY8	KYC_14862	Arsenate reductase	arsC
Achromobacter arsenitoxydans SY8	KYC_14867	Arsenical resistance operon trans-acting repressor arsD	arsD
Achromobacter arsenitoxydans SY8	KYC_14872	Arsenite-activated ATPase (arsA)	arsA
Achromobacter arsenitoxydans SY8	KYC_14877	Arsenical pump membrane protein	arsB
Achromobacter arsenitoxydans SY8	KYC_16887	Arsenical pump membrane protein	arsB
Achromobacter arsenitoxydans SY8	KYC_25107	Arsenate reductase 3	arsC
Achromobacter piechaudii ATCC 43553	HMPREF0004_1681	Arsenate reductase	arsC
Achromobacter piechaudii ATCC 43553	HMPREF0004_1682	Sodium/bile acid symporter family protein	acr3
Achromobacter piechaudii ATCC 43553	HMPREF0004_1683	Low molecular weight phosphatase family	arsC
Achromobacter piechaudii ATCC 43553	HMPREF0004_1684	ArsR family transcriptional regulator	arsR
Achromobacter piechaudii ATCC 43553	HMPREF0004_2366	Arsenic efflux pump protein ArsB	arsB
Achromobacter piechaudii ATCC 43553	HMPREF0004_3424	Ribonuclease T	arsH
Achromobacter piechaudii HLE	QWC_00005	Arsenite oxidase subunit AioA	aioA
Achromobacter piechaudii HLE	QWC_00010	Arsenite oxidase small subunit	aioB
Achromobacter piechaudii HLE	QWC_00015	Periplasmic binding protein	aioX
Achromobacter piechaudii HLE	QWC_00020	Periplasmic sensor signal transduction histidine kinase	aioS
Achromobacter piechaudii HLE	QWC_00025	Two component, sigma54 specific, transcriptional regulator, Fis family protein	aioR
Achromobacter piechaudii HLE	QWC_00045	Arsenical resistance protein ArsH	arsH
Achromobacter piechaudii HLE	QWC_00055	Arsenate reductase	arsC
Achromobacter piechaudii HLE	QWC_00060	Monooxygenase	arsO
Achromobacter piechaudii HLE	QWC_00065	Arsenic resistance transcriptional regulator	arsR
Achromobacter piechaudii HLE	QWC_00095	Arsenical Resistance Operon Repressor	arsR
Achromobacter piechaudii HLE	QWC_00100	Arsenate reductase	arsC
Achromobacter piechaudii HLE	QWC_00105	Arsenical resistance operon trans-acting repressor arsD	arsD
Achromobacter piechaudii HLE	QWC_00110	Arsenite-activated ATPase (arsA)	arsA
Achromobacter piechaudii HLE	QWC_00115	Arsenical pump membrane protein	arsB
Achromobacter piechaudii HLE	QWC_03618	Arsenate reductase 3	arsC
Achromobacter piechaudii HLE	QWC_19330	Sodium bile acid symporter family protein 4	acr3
Achromobacter piechaudii HLE	QWC_19335	ArsR family transcriptional regulator	arsR
Achromobacter piechaudii HLE	QWC_20502	NADPH-dependent FMN reductase	arsH
Achromobacter piechaudii HLE	QWC_20507	Arsenate reductase	arsC
Achromobacter piechaudii HLE	QWC_20512	Sodium bile acid symporter family protein 1	acr3
Achromobacter piechaudii HLE	QWC_20517	Low molecular weight phosphotyrosine proteinphosphatase family protein	arsC
Achromobacter piechaudii HLE	QWC_20522	ArsR family transcriptional regulator	arsR
Achromobacter piechaudii HLE	QWC_29703	Arsenical resistance protein ArsH2	arsH
Achromobacter xylosoxidans A8	AXYL_01086	Arsenic resistance protein ArsH	arsH
Achromobacter xylosoxidans A8	AXYL_01087	Arsenate reductase 1	arsC
Achromobacter xylosoxidans A8	AXYL_01088	Sodium bile acid symporter family protein 1	acr3
Achromobacter xylosoxidans A8	AXYL_01089	Low molecular weight phosphotyrosine protein phosphatase family protein	arsC
Achromobacter xylosoxidans A8	AXYL_01090	ArsR family transcriptional regulator	arsR
Achromobacter xylosoxidans A8	AXYL_01948	Arsenical pump membrane protein	arsB
Achromobacter xylosoxidans A8	AXYL_04736	ArsR family transcriptional regulator	arsR
Achromobacter xylosoxidans A8	AXYL_04737	Glyoxalase/bleomycin resistance protein/dioxygenase superfamily protein	glo
Achromobacter xylosoxidans A8	AXYL_04738	Protein tyrosine phosphatase	arsC
Achromobacter xylosoxidans A8	AXYL_04739	Sodium bile acid symporter family protein 4	acr3
Achromobacter xylosoxidans A8	AXYL_04740	Major facilitator superfamily MFS	mfs
Achromobacter xylosoxidans A8	AXYL_04741	Arsenate reductase 2	arsC
Achromobacter xylosoxidans A8	AXYL_04742	Arsenical resistance protein ArsH2	arsH
Achromobacter xylosoxidans A8	AXYL_05242	Arsenate reductase 3	arsC
Achromobacter xylosoxidans AXX-A	AXXA_04573	Arsenate reductase 3	arsC
Achromobacter xylosoxidans AXX-A	AXXA_05723	ArsR family regulatory protein 7	arsR
Achromobacter xylosoxidans AXX-A	AXXA_05728	Protein tyrosine phosphatase	arsC
Achromobacter xylosoxidans AXX-A	AXXA_05733	Sodium bile acid symporter family protein 4	acr3
Achromobacter xylosoxidans AXX-A	AXXA_05738	Arsenical resistance protein ArsH2	arsH
Achromobacter xylosoxidans C54	HMPREF0005_05068	Arsenical resistance protein ArsH	arsH
Achromobacter xylosoxidans C54	HMPREF0005_05069	The Major Facilitator Superfamily (MFS)	mfs
Achromobacter xylosoxidans C54	HMPREF0005_05070	Sodium bile acid symporter family protein	acr3
Achromobacter xylosoxidans C54	HMPREF0005_05071	Arsenate reductase	arsC
Achromobacter xylosoxidans C54	HMPREF0005_05072	Transcriptional regulator	arsR
Achromobacter xylosoxidans C54	HMPREF0005_05348	Arsenate reductase	arsC
Achromobacter xylosoxidans C54	HMPREF0005_05848	Regulatory protein ArsR	arsR
Acidovorax avenae subsp. avenae ATCC 19860	Acav_0867	Arsenate reductase	arsC
Acidovorax avenae subsp. avenae ATCC 19860	Acav_3624	Arsenical resistance protein ArsH	arsH
Acidovorax avenae subsp. avenae ATCC 19860	Acav_3625	Arsenate reductase	arsC
Acidovorax avenae subsp. avenae ATCC 19860	Acav_3626	Regulatory protein ArsR	arsR
Acidovorax avenae subsp. avenae RS-1	995087.8.peg.2995	Arsenate reductase (EC 1.20.4.1)	arsC
Acidovorax avenae subsp. avenae RS-1	995087.8.peg.2996	Arsenic efflux pump protein	arsB
Acidovorax avenae subsp. avenae RS-1	995087.8.peg.2997	Transcriptional regulator, ArsR family	arsR
Acidovorax avenae subsp. avenae RS-1	995087.8.peg.3397	Arsenate reductase (EC 1.20.4.1)	arsC
Acidovorax citrulli AAC00-1	Aave_0915	Arsenate reductase	arsC
Acidovorax delafieldii 2AN	AcdelDRAFT_3068	Arsenite efflux pump ACR3 and related permeases	acr3
Acidovorax delafieldii 2AN	AcdelDRAFT_3069	Protein-tyrosine phosphatase, low molecular weight	arsC
Acidovorax delafieldii 2AN	AcdelDRAFT_3070	Putative transcriptional regulator, ArsR family	arsR
Acidovorax delafieldii 2AN	AcdelDRAFT_3071	Arsenite-activated ATPase ArsA	arsA
Acidovorax delafieldii 2AN	AcdelDRAFT_4451	Arsenate reductase	arsC
Acidovorax ebreus TPSY	Dtpsy_1343	Arsenite efflux pump ACR3 and related permeases	acr3
Acidovorax ebreus TPSY	Dtpsy_1344	Protein-tyrosine phosphatase, low molecular weight	arsC
Acidovorax ebreus TPSY	Dtpsy_1345	Glyoxalase/bleomycin resistance protein/dioxygenase	glo
Acidovorax ebreus TPSY	Dtpsy_1346	ArsR family transcriptional regulator	arsR
Acidovorax ebreus TPSY	Dtpsy_1347	Arsenite-activated ATPase ArsA	arsA
Acidovorax ebreus TPSY	Dtpsy_2139	Arsenite-activated ATPase ArsA	arsA
Acidovorax ebreus TPSY	Dtpsy_2140	Arsenic resistance operon trans-acting repressor arsD	arsD
Acidovorax ebreus TPSY	Dtpsy_2141	Protein-tyrosine phosphatase, low molecular weight	arsC
Acidovorax ebreus TPSY	Dtpsy_2887	Arsenate reductase	arsC
Acidovorax radicis N35	999386.4.peg.2004	Arsenical-resistance protein ACR3	acr3
Acidovorax radicis N35	999386.4.peg.2005	Arsenate reductase (EC 1.20.4.1)	arsC
Acidovorax radicis N35	999386.4.peg.2780	Arsenate reductase (EC 1.20.4.1)	arsC
Acidovorax radicis N35v	999394.4.peg.1936	Arsenate reductase (EC 1.20.4.1)	arsC
Acidovorax radicis N35v	999394.4.peg.484	Arsenical-resistance protein ACR3	acr3
Acidovorax radicis N35v	999394.4.peg.485	Arsenate reductase (EC 1.20.4.1)	arsC
Acidovorax sp. CF316	PMI14_02487	Glutaredoxin-dependent arsenate reductase	arsC
Acidovorax sp. CF316	PMI14_04352	Arsenical resistance protein ArsH	arsH
Acidovorax sp. CF316	PMI14_04353	Putative transcriptional regulator	arsR
Acidovorax sp. CF316	PMI14_04354	Glutaredoxin-dependent arsenate reductase	arsC
Acidovorax sp. CF316	PMI14_04355	Arsenical pump membrane protein	arsB
Acidovorax sp. JS42	Ajs_1280	ArsR family transcriptional regulator	arsR
Acidovorax sp. JS42	Ajs_1281	Protein tyrosine phosphatase	arsC
Acidovorax sp. JS42	Ajs_1282	Arsenite efflux pump ACR3 and related permeases	acr3
Acidovorax sp. JS42	Ajs_1283	Arsenate reductase	arsC
Acidovorax sp. JS42	Ajs_1284	NADPH-dependent FMN reductase	arsH
Acidovorax sp. JS42	Ajs_2513	Arsenite-activated ATPase subunit ArsA	arsA
Acidovorax sp. JS42	Ajs_2514	ArsR family transcriptional regulator	arsR
Acidovorax sp. JS42	Ajs_2515	Glyoxalase/bleomycin resistance protein/dioxygenase	glo
Acidovorax sp. JS42	Ajs_2516	Protein tyrosine phosphatase	arsC
Acidovorax sp. JS42	Ajs_2517	Arsenite efflux pump ACR3 and related permeases	acr3
Acidovorax sp. JS42	Ajs_3054	Protein tyrosine phosphatase	arsC
Acidovorax sp. JS42	Ajs_3055	ArsR family transcriptional regulator	arsR
Acidovorax sp. JS42	Ajs_3564	Arsenate reductase	arsC
Acidovorax sp. KKS102	C380_02535	Arsenate reductase	arsC
Acidovorax sp. KKS102	C380_06945	Arsenite-activated ATPase subunit ArsA	arsA
Acidovorax sp. KKS102	C380_15815	Arsenate reductase	arsC
Acidovorax sp. KKS102	C380_15820	Arsenite efflux pump ACR3 and related permeases	acr3
Acidovorax sp. KKS102	C380_15825	Protein tyrosine phosphatase	arsC
Acidovorax sp. KKS102	C380_17930	Arsenite efflux pump ACR3 and related permeases	acr3
Acidovorax sp. KKS102	C380_17935	Protein-tyrosine phosphatase, low molecular weight	arsC
Acidovorax sp. KKS102	C380_17940	Glyoxalase/bleomycin resistance protein/dioxygenase	glo
Acidovorax sp. KKS102	C380_17945	ArsR family transcriptional regulator	arsR
Acidovorax sp. NO-1	KYG_01862	Arsenate reductase	arsC
Acidovorax sp. NO-1	KYG_02227	Arsenical resistance protein ArsH	arsH
Acidovorax sp. NO-1	KYG_08030	Arsenite efflux pump ACR3 and related permeases	acr3
Acidovorax sp. NO-1	KYG_08035	Protein tyrosine phosphatase	arsC
Acidovorax sp. NO-1	KYG_08040	Regulatory protein ArsR	arsR
Acidovorax sp. NO-1	KYG_08060	ArsR family transcriptional regulator	arsR
Acidovorax sp. NO-1	KYG_11090	Protein-tyrosine phosphatase	arsC
Acidovorax sp. NO-1	KYG_11095	Arsenite efflux pump ACR3 and related permeases	acr3
Acidovorax sp. NO-1	KYG_11100	Arsenate reductase	arsC
Acidovorax sp. NO-1	KYG_11105	Arsenical resistance protein ArsH	arsH
Acidovorax sp. NO-1	KYG_11125	Arsenical pump membrane protein	arsB
Acidovorax sp. NO-1	KYG_11135	Arsenite-activated ATPase (arsA)	arsA
Acidovorax sp. NO-1	KYG_11140	Arsenic resistance operon trans-acting repressor ArsD	arsD
Acidovorax sp. NO-1	KYG_11145	ArsR family transcriptional regulator	arsR
Acidovorax sp. NO-1	KYG_11150	Arsenic operon regulator-like protein	arsR
Acidovorax sp. NO-1	KYG_11230	Fis family two component sigma-54 specifictranscriptional regulator	aioR
Acidovorax sp. NO-1	KYG_11235	Periplasmic sensor signal transduction histidine kinase	aioS
Acidovorax sp. NO-1	KYG_11240	Phosphonate-binding periplasmic protein	aioX
Acidovorax sp. NO-1	KYG_11245	Twin-arginine translocation pathway signalprotein	aioB
Acidovorax sp. NO-1	KYG_11250	Arsenite oxidase large subunite	aioA
Acidovorax sp. NO-1	KYG_11255	Cytochrome c, class I	aioC
Acidovorax sp. NO-1	KYG_18883	Arsenite-activated ATPase subunit ArsA	arsA
Advenella kashmirensis WT001	TKWG_00335	ArsR transcriptional regulator	arsR
Advenella kashmirensis WT001	TKWG_00340	Arsenical resistance protein ArsH	arsH
Advenella kashmirensis WT001	TKWG_00345	Arsenate reductase	arsC
Advenella kashmirensis WT001	TKWG_00350	ACR3 family arsenic transporter protein	acr3
Advenella kashmirensis WT001	TKWG_11920	Arsenical pump membrane protein	arsB
Advenella kashmirensis WT001	TKWG_19280	Arsenate reductase	arsC
Alcaligenes faecalis subsp. faecalis NCIB 8687	QWA_01885	Arsenate reductase	arsC
Alcaligenes faecalis subsp. faecalis NCIB 8687	QWA_02165	NADPH-dependent FMN reductase	arsH
Alcaligenes faecalis subsp. faecalis NCIB 8687	QWA_02170	Arsenical pump membrane protein	arsB
Alcaligenes faecalis subsp. faecalis NCIB 8687	QWA_02175	Protein tyrosine phosphatase	arsC
Alcaligenes faecalis subsp. faecalis NCIB 8687	QWA_02180	ArsR family transcriptional regulator	arsR
Alcaligenes faecalis subsp. faecalis NCIB 8687	QWA_02385	Arsenic operon regulator-like protein	arsR
Alcaligenes faecalis subsp. faecalis NCIB 8687	QWA_02390	ArsR family transcriptional regulator	arsR
Alcaligenes faecalis subsp. faecalis NCIB 8687	QWA_02395	Arsenical resistance operon trans-acting repressor arsD	arsD
Alcaligenes faecalis subsp. faecalis NCIB 8687	QWA_02400	Arsenite transporter ATPase-like protein	arsA
Alcaligenes faecalis subsp. faecalis NCIB 8687	QWA_02415	Arsenical pump membrane protein	arsB
Alcaligenes faecalis subsp. faecalis NCIB 8687	QWA_06100	Na+-dependent transporter	acr3
Alcaligenes faecalis subsp. faecalis NCIB 8687	QWA_07084	ArsR family transcriptional regulator	arsR
Alcaligenes faecalis subsp. faecalis NCIB 8687	QWA_07089	Arsenical pump membrane protein	arsB
Alcaligenes faecalis subsp. faecalis NCIB 8687	QWA_07094	Arsenate reductase	arsC
Alcaligenes faecalis subsp. faecalis NCIB 8687	QWA_07099	NADPH-dependent FMN reductase	arsH
Alcaligenes faecalis subsp. faecalis NCIB 8687	QWA_13182	Arsenate reductase	arsC
Alcaligenes faecalis subsp. faecalis NCIB 8687	QWA_13207	Molybdenum cofactor biosynthesis protein A	aioD
Alcaligenes faecalis subsp. faecalis NCIB 8687	QWA_13212	Arsenite oxidase subunit AioA	aioA
Alcaligenes faecalis subsp. faecalis NCIB 8687	QWA_13217	Arsenite oxidase subunit AioB	aioB
Alcaligenes faecalis subsp. faecalis NCIB 8687	QWA_13222	Phosphonate-binding periplasmic protein	aioX
Alcaligenes faecalis subsp. faecalis NCIB 8687	QWA_13227	Periplasmic sensor signal transduction histidine kinase	aioS
Alcaligenes faecalis subsp. faecalis NCIB 8687	QWA_13232	Fis family transcriptional regulator	aioR
Alcaligenes faecalis subsp. faecalis NCIB 8687	QWA_13362	Arsenic operon regulator-like protein	arsR
Alcaligenes faecalis subsp. faecalis NCIB 8687	QWA_13367	ArsR family transcriptional regulator	arsR
Alcaligenes faecalis subsp. faecalis NCIB 8687	QWA_13372	Arsenical resistance operon trans-acting repressor ArsD	arsD
Alcaligenes faecalis subsp. faecalis NCIB 8687	QWA_13377	Arsenite-activated ATPase (arsA)	arsA
Alcaligenes faecalis subsp. faecalis NCIB 8687	QWA_13387	Arsenical pump membrane protein	arsB
Alcaligenes faecalis subsp. faecalis NCIB 8687	QWA_13387	Arsenical pump membrane protein	arsB
Alcaligenes faecalis subsp. faecalis NCIB 8687	QWA_17235	Arsenical pump membrane protein	arsB
Alcaligenes faecalis subsp. faecalis NCIB 8687	QWA_17340	Arsenite-activated ATPase (arsA)	arsA
Alcaligenes faecalis subsp. faecalis NCIB 8687	QWA_17345	Arsenical resistance operon trans-acting repressor ArsD	arsD
Alcaligenes faecalis subsp. faecalis NCIB 8687	QWA_17350	ArsR family transcriptional regulator	arsR
Alcaligenes faecalis subsp. faecalis NCIB 8687	QWA_17355	Arsenic operon regulator-like protein	arsR
Alcaligenes faecalis subsp. faecalis NCIB 8687	QWA_17365	Arsenical pump membrane protein	arsB
Alcaligenes faecalis subsp. faecalis NCIB 8687	QWA_17400	Arsenite-activated ATPase (arsA)	arsA
Alcaligenes faecalis subsp. faecalis NCIB 8687	QWA_17475	Arsenical pump membrane protein	arsB
Alcaligenes sp. HPC1271	C660_00635	ArsR family transcriptional regulator	arsR
Alcaligenes sp. HPC1271	C660_00640	Protein tyrosine phosphatase	arsC
Alcaligenes sp. HPC1271	C660_00645	Arsenical pump membrane protein	arsB
Alcaligenes sp. HPC1271	C660_00650	NADPH-dependent FMN reductase	arsH
Alcaligenes sp. HPC1271	C660_00850	Arsenate reductase	arsC
Alcaligenes sp. HPC1271	C660_04837	Na+-dependent transporter	acr3
Alcaligenes sp. HPC1271	C660_15249	NADPH-dependent FMN reductase	arsH
Alcaligenes sp. HPC1271	C660_15254	Arsenate reductase	arsC
Alcaligenes sp. HPC1271	C660_15259	Arsenical pump membrane protein	arsB
Alcaligenes sp. HPC1271	C660_15264	ArsR family transcriptional regulator	arsR
Alicycliphilus denitrificans BC	Alide_2694	Arsenical resistance protein ArsH	arsH
Alicycliphilus denitrificans BC	Alide_3620	Arsenate reductase	arsC
Alicycliphilus denitrificans K601	Alide2_1597	Regulatory protein ArsR	arsR
Alicycliphilus denitrificans K601	Alide2_1598	Glyoxalase/bleomycin resistance protein/dioxygenase	glo
Alicycliphilus denitrificans K601	Alide2_1599	Protein tyrosine phosphatase	arsC
Alicycliphilus denitrificans K601	Alide2_1600	Arsenite efflux pump ACR3 and related permeases	acr3
Alicycliphilus denitrificans K601	Alide2_1601	Arsenate reductase	arsC
Alicycliphilus denitrificans K601	Alide2_1885	Arsenate reductase	arsC
Alicycliphilus denitrificans K601	Alide2_1886	Arsenite efflux pump ACR3 and related permeases	acr3
Alicycliphilus denitrificans K601	Alide2_1887	Protein tyrosine phosphatase	arsC
Alicycliphilus denitrificans K601	Alide2_3897	Arsenate reductase	arsC
Alicycliphilus sp. CRZ1	1200791.4.peg.1098	Arsenate reductase (EC 1.20.4.1)	arsC
Bordetella avium 197N	BAV0584	Transcriptional regulator	arsR
Bordetella avium 197N	BAV0585	Glyoxalase I	glo
Bordetella avium 197N	BAV0586	Arsenate reductase	arsC
Bordetella avium 197N	BAV0587	ArsH protein ( NADPH-dependent FMN reductase)	arsH
Bordetella avium 197N	BAV1828	Arsenate reductase	arsC
Bordetella avium 197N	BAV2127	Arsenical pump membrane protein	arsB
Bordetella avium 197N	BAV2838	Membrane protein	acr3
Bordetella bronchiseptica 253	BN112_0584	NADPH-dependent FMN reductase	arsH
Bordetella bronchiseptica 253	BN112_0585	Arsenate reductase	arsC
Bordetella bronchiseptica 253	BN112_0586	Major Facilitator Superfamily	mfs
Bordetella bronchiseptica 253	BN112_0587	Transcriptional regulator	arsR
Bordetella bronchiseptica 253	BN112_0684	Arsenate reductase	arsC
Bordetella bronchiseptica 253	BN112_0915	Hypothetical protein	acr3
Bordetella bronchiseptica 253	BN112_2263	Arsenical pump membrane protein	arsB
Bordetella bronchiseptica 253	BN112_2264	ArsR family transcriptional regulator	arsR
Bordetella bronchiseptica MO149	BN115_1140	ArsR-family transcription regulator	arsR
Bordetella bronchiseptica MO149	BN115_1141	Arsenical pump membrane protein	arsB
Bordetella bronchiseptica MO149	BN115_2262	Arsenate reductase	arsC
Bordetella bronchiseptica MO149	BN115_2359	Transcriptional regulator	arsR
Bordetella bronchiseptica MO149	BN115_2361	Arsenate reductase	arsC
Bordetella bronchiseptica MO149	BN115_2362	NADPH-dependent FMN reductase	arsH
Bordetella bronchiseptica RB50	BB1193	Transcription regulator ArsR	arsR
Bordetella bronchiseptica RB50	BB1194	Arsenical pump membrane protein	arsB
Bordetella bronchiseptica RB50	BB2781	NADPH-dependent FMN reductase	arsH
Bordetella bronchiseptica RB50	BB2782	Arsenate reductase	arsC
Bordetella bronchiseptica RB50	BB2783	Major Facilitator Superfamily (MFS)	mfs
Bordetella bronchiseptica RB50	BB2784	Transcriptional regulator	arsR
Bordetella bronchiseptica RB50	BB2882	Arsenate reductase	arsC
Bordetella bronchiseptica RB50	BB3113	Hypothetical protein	acr3
Bordetella holmesii 44057	1172205.3.peg.1684	Arsenic efflux pump protein	arsB
Bordetella holmesii 44057	1172205.3.peg.210	Arsenical-resistance protein ACR3	acr3
Bordetella holmesii 44057	1172205.3.peg.2630	Arsenate reductase (EC 1.20.4.1)	arsC
Bordetella parapertussis 12822	BPP0981	Transcription regulator ArsR	arsR
Bordetella parapertussis 12822	BPP0982	Arsenical pump membrane protein	arsB
Bordetella parapertussis 12822	BPP1615	Arsenite efflux pump ACR3 and related permeases	acr3
Bordetella parapertussis 12822	BPP2714	Transcriptional regulator	arsR
Bordetella parapertussis 12822	BPP2715	Major Facilitator Superfamily (MFS)	mfs
Bordetella parapertussis 12822	BPP2716	Arsenate reductase	arsC
Bordetella parapertussis 12822	BPP2717	NADPH-dependent FMN reductase	arsH
Bordetella parapertussis 12822	BPP2912	Arsenate reductase	arsC
Bordetella parapertussis Bpp5	BN117_2557	NADPH-dependent FMN reductase	arsH
Bordetella parapertussis Bpp5	BN117_2558	Arsenate reductase	arsC
Bordetella parapertussis Bpp5	BN117_2559	Major Facilitator Superfamily	mfs
Bordetella parapertussis Bpp5	BN117_2560	Transcriptional regulator	arsR
Bordetella parapertussis Bpp5	BN117_2617	Arsenate reductase	arsC
Bordetella parapertussis Bpp5	BN117_2848	Arsenite efflux pump ACR3 and related permeases	acr3
Bordetella parapertussis Bpp5	BN117_3682	Arsenical pump membrane protein	arsB
Bordetella parapertussis Bpp5	BN117_3683	ArsR-family transcription regulator	arsR
Bordetella pertussis 18323	BN118_2179	Transcriptional regulator	arsR
Bordetella pertussis 18323	BN118_2182	NADPH-dependent FMN reductase	arsH
Bordetella pertussis B0558	743273.4.peg.1313	Arsenate reductase (EC 1.20.4.1)	arsC
Bordetella pertussis B0558	743273.4.peg.293	Arsenic resistance protein ArsH	arsH
Bordetella pertussis B0558	743273.4.peg.294	Arsenate reductase (EC 1.20.4.1)	arsC
Bordetella pertussis B0558	743273.4.peg.297	Transcriptional regulator, ArsR family	arsR
Bordetella pertussis B1193	743274.4.peg.2806	Arsenate reductase (EC 1.20.4.1)	arsC
Bordetella pertussis B1193	743274.4.peg.2956	Arsenic resistance protein ArsH	arsH
Bordetella pertussis B1193	743274.4.peg.2957	Arsenate reductase (EC 1.20.4.1)	arsC
Bordetella pertussis B1193	743274.4.peg.2960	Transcriptional regulator, ArsR family	arsR
Bordetella pertussis B1831	743275.3.peg.2859	Arsenic resistance protein ArsH	arsH
Bordetella pertussis B1831	743275.3.peg.2860	Arsenate reductase (EC 1.20.4.1)	arsC
Bordetella pertussis B1831	743275.3.peg.2863	Transcriptional regulator, ArsR family	arsR
Bordetella pertussis B1831	743275.3.peg.519	Arsenate reductase (EC 1.20.4.1)	arsC
Bordetella pertussis B1834	743276.4.peg.1235	Transcriptional regulator, ArsR family	arsR
Bordetella pertussis B1834	743276.4.peg.1238	Arsenate reductase (EC 1.20.4.1)	arsC
Bordetella pertussis B1834	743276.4.peg.1239	Arsenic resistance protein ArsH	arsH
Bordetella pertussis B1834	743276.4.peg.2788	Arsenate reductase (EC 1.20.4.1)	arsC
Bordetella pertussis B1917	743277.3.peg.2489	Arsenate reductase (EC 1.20.4.1)	arsC
Bordetella pertussis B1917	743277.3.peg.887	Arsenic resistance protein ArsH	arsH
Bordetella pertussis B1917	743277.3.peg.888	Arsenate reductase (EC 1.20.4.1)	arsC
Bordetella pertussis B1917	743277.3.peg.891	Transcriptional regulator, ArsR family	arsR
Bordetella pertussis CS	BPTD_1296	Putative arsenate reductase	arsC
Bordetella pertussis CS	BPTD_1658	Putative NADPH-dependent FMN reductase	arsH
Bordetella pertussis CS	BPTD_1661	Putative transcriptional regulator	arsR
Bordetella pertussis Tohama I	BP1306	Arsenate reductase	arsC
Bordetella pertussis Tohama I	BP1680	NADPH-dependent FMN reductase	arsH
Bordetella pertussis Tohama I	BP1683	Arsenical Resistance Operon Repressor	arsR
Bordetella petrii DSM 12804	Bpet1009	NADPH-dependent FMN reductase	arsH
Bordetella petrii DSM 12804	Bpet1012	Arsenite efflux pump ACR3 and related	acr3
Bordetella petrii DSM 12804	Bpet1022	Arsenate reductase	arsC
Bordetella petrii DSM 12804	Bpet1023	Sodium bile acid symporter family protein	acr3
Bordetella petrii DSM 12804	Bpet1024	Protein-tyrosine-phosphatase	arsC
Bordetella petrii DSM 12804	Bpet1025	Glyoxalase	glo
Bordetella petrii DSM 12804	Bpet1026	ArsR family transcriptional regulator	arsR
Bordetella petrii DSM 12804	Bpet2482	Arsenate reductase	arsC
Bordetella petrii DSM 12804	Bpet2711	Arsenical pump membrane protein	arsB
Bordetella petrii DSM 12804	Bpet4549	NADPH-dependent FMN reductase	arsH
Bordetella petrii DSM 12804	Bpet4550	Arsenate reductase	arsC
Bordetella petrii DSM 12804	Bpet4551	Sodium bile acid symporter family protein	acr3
Bordetella petrii DSM 12804	Bpet4552	Protein-tyrosine-phosphatase	arsC
Bordetella petrii DSM 12804	Bpet4553	Transcriptional regulator	arsR
Burkholderia ambifaria AMMD	Bamb_4964	Arsenate reductase	arsC
Burkholderia ambifaria AMMD	Bamb_5598	NADPH-dependent FMN reductase	arsH
Burkholderia ambifaria AMMD	Bamb_5599	Bile acid:sodium symporter	acr3
Burkholderia ambifaria AMMD	Bamb_5600	Protein tyrosine phosphatase	arsC
Burkholderia ambifaria AMMD	Bamb_5601	ArsR family transcriptional regulator	arsR
Burkholderia ambifaria IOP40-10	BamIOP4010DRAFT_2472	Arsenate reductase	arsC
Burkholderia ambifaria IOP40-10	BamIOP4010DRAFT_5143	Arsenical resistance protein ArsH	arsH
Burkholderia ambifaria IOP40-10	BamIOP4010DRAFT_5144	Arsenite efflux pump ACR3 and related permeases	acr3
Burkholderia ambifaria IOP40-10	BamIOP4010DRAFT_5145	Protein tyrosine phosphatase	arsC
Burkholderia ambifaria MC40-6	BamMC406_3103	Arsenate reductase	arsC
Burkholderia ambifaria MC40-6	BamMC406_6327	Arsenical resistance protein ArsH	arsH
Burkholderia ambifaria MC40-6	BamMC406_6328	Arsenite efflux pump ACR3 and related permeases	acr3
Burkholderia ambifaria MC40-6	BamMC406_6329	Protein tyrosine phosphatase	arsC
Burkholderia ambifaria MC40-6	BamMC406_6330	ArsR family transcriptional regulator	arsR
Burkholderia ambifaria MEX-5	BamMEX5DRAFT_1786	Arsenate reductase	arsC
Burkholderia ambifaria MEX-5	BamMEX5DRAFT_5924	Transcriptional regulator, ArsR family	arsR
Burkholderia ambifaria MEX-5	BamMEX5DRAFT_5925	Protein tyrosine phosphatase	arsC
Burkholderia ambifaria MEX-5	BamMEX5DRAFT_5926	Arsenite efflux pump ACR3 and related permeases	acr3
Burkholderia ambifaria MEX-5	BamMEX5DRAFT_5927	Arsenical resistance protein ArsH	arsH
Burkholderia cenocepacia AU 1054	Bcen_4963	NADPH-dependent FMN reductase	arsH
Burkholderia cenocepacia AU 1054	Bcen_4964	Bile acid:sodium symporter	acr3
Burkholderia cenocepacia AU 1054	Bcen_4965	Protein tyrosine phosphatase	arsC
Burkholderia cenocepacia AU 1054	Bcen_4966	ArsR family transcriptional regulator	arsR
Burkholderia cenocepacia AU 1054	Bcen_5167	Arsenate reductase	arsC
Burkholderia cenocepacia BC7	BURCENBC7_A2596	Arsenical resistance protein ArsH	arsH
Burkholderia cenocepacia BC7	BURCENBC7_A2597	Arsenite efflux pump ACR3 and related permeases	acr3
Burkholderia cenocepacia BC7	BURCENBC7_A2598	Low molecular weight phosphotyrosine proteinphosphatase	arsC
Burkholderia cenocepacia BC7	BURCENBC7_A2599	DNA-binding helix-turn-helix protein	arsR
Burkholderia cenocepacia BC7	BURCENBC7_A2854	Arsenate reductase	arsC
Burkholderia cenocepacia HI2424	Bcen2424_3194	ArsR family transcriptional regulator	arsR
Burkholderia cenocepacia HI2424	Bcen2424_3195	Protein tyrosine phosphatase	arsC
Burkholderia cenocepacia HI2424	Bcen2424_3196	Arsenite efflux pump ACR3 and related permeases	acr3
Burkholderia cenocepacia HI2424	Bcen2424_3197	NADPH-dependent FMN reductase	arsH
Burkholderia cenocepacia HI2424	Bcen2424_5692	Arsenate reductase	arsC
Burkholderia cenocepacia J2315	BCAM0002	ArsC family arsenate reductase	arsC
Burkholderia cenocepacia J2315	BCAM0233	ArsR family regulatory protein	arsR
Burkholderia cenocepacia J2315	BCAM0234	Putative arsenate reductase	arsC
Burkholderia cenocepacia J2315	BCAM0235	Putative sodium bile acid symporter family protein	acr3
Burkholderia cenocepacia J2315	BCAM0236	Putative NADPH-dependent FMN reductase	arsH
Burkholderia cenocepacia K56-2Valvano	BURCENK562V_A0183	Arsenical resistance protein ArsH	arsH
Burkholderia cenocepacia K56-2Valvano	BURCENK562V_A0184	Arsenite efflux pump ACR3 and related permeases	acr3
Burkholderia cenocepacia K56-2Valvano	BURCENK562V_A0185	Low molecular weight phosphotyrosine proteinphosphatase	arsC
Burkholderia cenocepacia K56-2Valvano	BURCENK562V_A0186	DNA-binding helix-turn-helix protein	arsR
Burkholderia cenocepacia K56-2Valvano	BURCENK562V_A1362	Arsenate reductase	arsC
Burkholderia cenocepacia MC0-3	Bcenmc03_4213	Arsenical resistance protein ArsH	arsH
Burkholderia cenocepacia MC0-3	Bcenmc03_4214	Arsenite efflux pump ACR3 and related permeases	acr3
Burkholderia cenocepacia MC0-3	Bcenmc03_4215	Protein tyrosine phosphatase	arsC
Burkholderia cenocepacia MC0-3	Bcenmc03_4216	ArsR family transcriptional regulator	arsR
Burkholderia cenocepacia MC0-3	Bcenmc03_4544	Arsenate reductase	arsC
Burkholderia cenocepacia PC184	350702.7.peg.5039	Arsenic resistance protein ArsH	arsH
Burkholderia cenocepacia PC184	350702.7.peg.5040	Arsenical-resistance protein ACR3	acr3
Burkholderia cenocepacia PC184	350702.7.peg.5041	Arsenate reductase (EC 1.20.4.1)	arsC
Burkholderia cenocepacia PC184	350702.7.peg.5419	Arsenate reductase (EC 1.20.4.1)	arsC
Burkholderia cepacia GG4	GEM_5569	Arsenate reductase	arsC
Burkholderia dolosa AUO158	350701.7.peg.5588	Arsenate reductase (EC 1.20.4.1)	arsC
Burkholderia dolosa AUO158	350701.7.peg.781	Arsenate reductase (EC 1.20.4.1)	arsC
Burkholderia dolosa AUO158	350701.7.peg.782	Arsenical-resistance protein ACR3	acr3
Burkholderia dolosa AUO158	350701.7.peg.783	Transcriptional regulator, ArsR family	arsR
Burkholderia gladioli BSR3	bgla_1g36400	ArsR family transcriptional regulator	arsR
Burkholderia gladioli BSR3	bgla_1g36410	Arsenite efflux pump ACR3 and related permeases	acr3
Burkholderia gladioli BSR3	bgla_1g36420	Arsenate reductase	arsC
Burkholderia gladioli BSR3	bgla_1g36430	Putative NADPH-dependent FMN reductase	arsH
Burkholderia gladioli BSR3	bgla_2g29930	Arsenate reductase	arsC
Burkholderia glumae AU6208	1176514.5.peg.3495	Arsenate reductase (EC 1.20.4.1)	arsC
Burkholderia glumae BGR1	plasmidbglu_4p0830	NADPH-dependent FMN reductase	arsH
Burkholderia glumae BGR1	plasmidbglu_4p0840	Arsenate reductase	arsC
Burkholderia glumae BGR1	plasmidbglu_4p0850	Bile acid:sodium symporter	acr3
Burkholderia glumae BGR1	plasmidbglu_4p0860	Protein tyrosine phosphatase	arsC
Burkholderia glumae BGR1	plasmidbglu_4p0870	Transcriptional regulator, ArsR family	arsR
Burkholderia glumae LMG 2196	1176492.4.peg.762	Arsenate reductase (EC 1.20.4.1)	arsC
Burkholderia graminis C4D1M	BgramDRAFT_0115	Protein tyrosine phosphatase	arsC
Burkholderia graminis C4D1M	BgramDRAFT_0898	Arsenate reductase	arsC
Burkholderia graminis C4D1M	BgramDRAFT_6387	Arsenical resistance protein ArsH	arsH
Burkholderia graminis C4D1M	BgramDRAFT_6388	Transcriptional regulator, ArsR family	arsR
Burkholderia graminis C4D1M	BgramDRAFT_6389	Protein tyrosine phosphatase	arsC
Burkholderia graminis C4D1M	BgramDRAFT_6390	Arsenite efflux pump ACR3 and related permeases	acr3
Burkholderia mallei 2002721280	370895.6.peg.291	Arsenical-resistance protein ACR3	acr3
Burkholderia mallei 2002721280	370895.6.peg.292	Arsenate reductase (EC 1.20.4.1)	arsC
Burkholderia mallei 2002721280	370895.6.peg.293	Glyoxalase family protein	glo
Burkholderia mallei 2002721280	370895.6.peg.294	Transcriptional regulator, ArsR family	arsR
Burkholderia mallei 2002721280	370895.6.peg.5734	Arsenate reductase (EC 1.20.4.1)	arsC
Burkholderia mallei ATCC 10399	412021.5.peg.5035	Arsenate reductase (EC 1.20.4.1)	arsC
Burkholderia mallei ATCC 10399	412021.5.peg.987	Transcriptional regulator, ArsR family	arsR
Burkholderia mallei ATCC 10399	412021.5.peg.988	Glyoxalase family protein	glo
Burkholderia mallei ATCC 10399	412021.5.peg.989	Arsenate reductase (EC 1.20.4.1)	arsC
Burkholderia mallei ATCC 10399	412021.5.peg.990	Arsenical-resistance protein ACR3	acr3
Burkholderia mallei ATCC 23344	BMAA0557	Arsenite efflux pump ACR3 and related permeases	acr3
Burkholderia mallei ATCC 23344	BMAA0558	Arsenate reductase	arsC
Burkholderia mallei ATCC 23344	BMAA0559	Glyoxalase family protein	glo
Burkholderia mallei ATCC 23344	BMAA0560	Arsenical resistance transcriptional regulator	arsR
Burkholderia mallei ATCC 23344	BMAA2113	Arsenate reductase	arsC
Burkholderia mallei FMH	334802.6.peg.5045	Arsenical-resistance protein ACR3	acr3
Burkholderia mallei FMH	334802.6.peg.5046	Arsenate reductase (EC 1.20.4.1)	arsC
Burkholderia mallei FMH	334802.6.peg.5047	Glyoxalase family protein	glo
Burkholderia mallei FMH	334802.6.peg.5048	Transcriptional regulator, ArsR family	arsR
Burkholderia mallei FMH	334802.6.peg.5820	Arsenate reductase (EC 1.20.4.1)	arsC
Burkholderia mallei GB8 horse 4	BMAGB8_A0620	Arsenite efflux pump ACR3 and related permeases	acr3
Burkholderia mallei GB8 horse 4	BMAGB8_A0621	Arsenate reductase	arsC
Burkholderia mallei GB8 horse 4	BMAGB8_A0622	Glyoxalase family protein	glo
Burkholderia mallei GB8 horse 4	BMAGB8_A0623	Arsenical resistance transcriptional regulator	arsR
Burkholderia mallei GB8 horse 4	BMAGB8_A2420	Arsenate reductase (glutaredoxin)	arsC
Burkholderia mallei JHU	334803.10.peg.501	Arsenical-resistance protein ACR3	acr3
Burkholderia mallei JHU	334803.10.peg.502	Arsenate reductase (EC 1.20.4.1)	arsC
Burkholderia mallei JHU	334803.10.peg.503	Glyoxalase family protein	glo
Burkholderia mallei JHU	334803.10.peg.504	Transcriptional regulator, ArsR family	arsR
Burkholderia mallei JHU	334803.10.peg.5811	Arsenate reductase (EC 1.20.4.1)	arsC
Burkholderia mallei NCTC 10229	BMA10229_0911	Arsenical resistance transcriptional regulator	arsR
Burkholderia mallei NCTC 10229	BMA10229_0912	Glyoxalase I	glo
Burkholderia mallei NCTC 10229	BMA10229_0913	Arsenate reductase	arsC
Burkholderia mallei NCTC 10229	BMA10229_0914	Arsenite efflux pump ACR3 and related permeases	acr3
Burkholderia mallei NCTC 10229	BMA10229_1421	Arsenate reductase	arsC
Burkholderia mallei NCTC 10247	BMA10247_A1882	Arsenate reductase	arsC
Burkholderia mallei NCTC 10247	BMA10247_A1883	Arsenite efflux pump ACR3 and related permeases	acr3
Burkholderia mallei NCTC 10247	BMA10247_A2408	Arsenate reductase	arsC
Burkholderia mallei PRL-20	BMAPRL20_0028	Arsenate reductase (glutaredoxin)	arsC
Burkholderia mallei SAVP1	BMASAVP1_1142	Arsenate reductase	arsC
Burkholderia multivorans ATCC 17616	BMULJ_00923	ArsR family transcriptional regulator	arsR
Burkholderia multivorans ATCC 17616	BMULJ_00924	Putative protein-tyrosine-phosphatase	arsC
Burkholderia multivorans ATCC 17616	BMULJ_00925	ACR3 family arsenite transporter	acr3
Burkholderia multivorans ATCC 17616	BMULJ_00926	Arsenate reductase	arsC
Burkholderia multivorans ATCC 17616	BMULJ_00927	Putative NADPH-dependent FMN reductase	arsH
Burkholderia multivorans ATCC 17616	BMULJ_05359	Arsenate reductase	arsC
Burkholderia multivorans ATCC 17616	BMULJ_05803	Putative NADPH-dependent FMN reductase	arsH
Burkholderia multivorans ATCC 17616	BMULJ_05804	Arsenate reductase	arsC
Burkholderia multivorans ATCC 17616	BMULJ_05805	ACR3 family arsenite transporter	acr3
Burkholderia multivorans ATCC 17616	BMULJ_05806	Arsenate reductase	arsC
Burkholderia multivorans ATCC 17616	BMULJ_05807	Protein-tyrosine phosphatase	arsC
Burkholderia multivorans ATCC 17616	BMULJ_05808	Glyoxalase/Bleomycin resistance protein/Dioxygenase	glo
Burkholderia multivorans ATCC 17616	BMULJ_05809	ArsR family transcriptional regulator	arsR
Burkholderia multivorans ATCC 17616	BMULJ_05810	Arsenite oxidase large subunit	aioA
Burkholderia multivorans ATCC 17616	BMULJ_05811	Arsenite oxidase small subunit	aioB
Burkholderia multivorans ATCC 17616	BMULJ_05832	Arsenite oxidase small subunit	aioB
Burkholderia multivorans ATCC 17616	BMULJ_05833	Arsenite oxidase large subunit	aioA
Burkholderia multivorans ATCC 17616	BMULJ_05835	ArsR family transcriptional regulator	arsR
Burkholderia multivorans ATCC 17616	BMULJ_05836	ArsR family transcriptional regulator	arsR
Burkholderia multivorans ATCC 17616	BMULJ_05837	Protein-tyrosine phosphatase	arsC
Burkholderia multivorans ATCC 17616	BMULJ_05838	Arsenate reductase	arsC
Burkholderia multivorans ATCC 17616	BMULJ_05839	ACR3 family arsenite transporter	acr3
Burkholderia multivorans ATCC 17616	BMULJ_05840	Arsenate reductase	arsC
Burkholderia multivorans ATCC 17616	BMULJ_05841	Putative NADPH-dependent FMN reductase	arsH
Burkholderia multivorans ATCC 17616	BMULJ_05842	Arsenical resistance operon trans-acting repressor arsD	arsD
Burkholderia multivorans ATCC 17616	BMULJ_05843	Arsenite-transporting ATPase	arsA
Burkholderia multivorans ATCC 17616	BMULJ_06120	ACR3 family arsenite transporter	acr3
Burkholderia multivorans ATCC 17616	BMULJ_06121	Arsenate reductase	arsC
Burkholderia multivorans ATCC 17616	BMULJ_06122	ArsR family transcriptional regulator	arsR
Burkholderia multivorans ATCC 17616	plasmidBmul_6163	Arsenite efflux pump ACR3 and related permeases	acr3
Burkholderia multivorans ATCC 17616	plasmidBmul_6164	Protein tyrosine phosphatase	arsC
Burkholderia multivorans ATCC 17616	plasmidBmul_6165	Protein tyrosine phosphatase	arsC
Burkholderia multivorans ATCC 17616	plasmidBmul_6167	ArsR family transcriptional regulator	arsR
Burkholderia multivorans ATCC 17616	plasmidBmul_6299	Arsenical resistance protein ArsH	arsH
Burkholderia multivorans ATCC 17616	plasmidBmul_6300	Arsenate reductase	arsC
Burkholderia multivorans ATCC 17616	plasmidBMULJ_06258	Protein-tyrosine phosphatase	arsC
Burkholderia multivorans ATCC 17616	plasmidBMULJ_06259	Arsenate reductase	arsC
Burkholderia multivorans ATCC 17616	plasmidBMULJ_06260	ACR3 family arsenite transporter	acr3
Burkholderia multivorans ATCC 17616	plasmidBMULJ_06261	Permease of the major facilitator superfamily	mfs
Burkholderia multivorans ATCC 17616	plasmidBMULJ_06262	Arsenate reductase	arsC
Burkholderia multivorans ATCC 17616	plasmidBMULJ_06263	Putative NADPH-dependent FMN reductase	arsH
Burkholderia multivorans ATCC BAA-247	BURMUCF1_0645	Arsenate reductase	arsC
Burkholderia multivorans ATCC BAA-247	BURMUCF1_0646	Arsenite efflux pump ACR3 and related permeases	acr3
Burkholderia multivorans ATCC BAA-247	BURMUCF1_0647	Low molecular weight phosphotyrosine proteinphosphatase	arsC
Burkholderia multivorans ATCC BAA-247	BURMUCF1_0648	Glyoxalase-like domain protein	glo
Burkholderia multivorans ATCC BAA-247	BURMUCF1_0649	Arsenical Resistance Operon Repressor	arsR
Burkholderia multivorans ATCC BAA-247	BURMUCF1_A1969	Arsenate reductase	arsC
Burkholderia multivorans ATCC BAA-247	BURMUCF1_B0039	Arsenical Resistance Operon Repressor	arsR
Burkholderia multivorans ATCC BAA-247	BURMUCF1_B0040	Low molecular weight phosphotyrosine proteinphosphatase	arsC
Burkholderia multivorans ATCC BAA-247	BURMUCF1_B0041	Arsenite efflux pump ACR3 and related permeases	acr3
Burkholderia multivorans CF2	BURMUCF2_3613	Arsenical resistance protein ArsH	arsH
Burkholderia multivorans CF2	BURMUCF2_3614	Arsenate reductase	arsC
Burkholderia multivorans CF2	BURMUCF2_3615	Arsenite efflux pump ACR3 and related permeases	acr3
Burkholderia multivorans CF2	BURMUCF2_3616	Low molecular weight phosphotyrosine proteinphosphatase	arsC
Burkholderia multivorans CF2	BURMUCF2_3617	Arsenical Resistance Operon Repressor	arsR
Burkholderia multivorans CF2	BURMUCF2_A2051	Arsenate reductase	arsC
Burkholderia multivorans CF2	BURMUCF2_B0041	Arsenical Resistance Operon Repressor	arsR
Burkholderia multivorans CF2	BURMUCF2_B0042	Low molecular weight phosphotyrosine proteinphosphatase	arsC
Burkholderia multivorans CF2	BURMUCF2_B0043	Arsenite efflux pump ACR3 and related permeases	acr3
Burkholderia multivorans CGD1	BURMUCGD1_5589	Arsenate reductase (glutaredoxin)	arsC
Burkholderia multivorans CGD1	BURMUCGD1_5971	Transcriptional regulator, ArsR family	arsR
Burkholderia multivorans CGD1	BURMUCGD1_5972	Protein tyrosine phosphatase	arsC
Burkholderia multivorans CGD1	BURMUCGD1_5973	Arsenite efflux pump ACR3 and related permeases	acr3
Burkholderia multivorans CGD2	BURMUCGD2_3724	Ars R transcriptional regulator	arsR
Burkholderia multivorans CGD2	BURMUCGD2_3725	Arsenate reductase	arsC
Burkholderia multivorans CGD2	BURMUCGD2_3726	Arsenite efflux pump ACR3 and related permeases	acr3
Burkholderia multivorans CGD2	BURMUCGD2_3727	Arsenate reductase (glutaredoxin)	arsC
Burkholderia multivorans CGD2	BURMUCGD2_3729	Arsenical resistance protein ArsH	arsH
Burkholderia multivorans CGD2	BURMUCGD2_6022	Arsenate reductase (glutaredoxin)	arsC
Burkholderia multivorans CGD2	BURMUCGD2_6130	Transcriptional regulator, ArsR family	arsR
Burkholderia multivorans CGD2	BURMUCGD2_6131	Protein tyrosine phosphatase	arsC
Burkholderia multivorans CGD2	BURMUCGD2_6132	Arsenite efflux pump ACR3 and related permeases	acr3
Burkholderia multivorans CGD2M	BURMUCGD2M_3712	Ars R transcriptional regulator	arsR
Burkholderia multivorans CGD2M	BURMUCGD2M_3713	Arsenate reductase	arsC
Burkholderia multivorans CGD2M	BURMUCGD2M_3714	Arsenite efflux pump ACR3 and related permeases	acr3
Burkholderia multivorans CGD2M	BURMUCGD2M_3715	Arsenate reductase (glutaredoxin)	arsC
Burkholderia multivorans CGD2M	BURMUCGD2M_3717	Arsenical resistance protein ArsH	arsH
Burkholderia multivorans CGD2M	BURMUCGD2M_6012	Arsenate reductase (glutaredoxin)	arsC
Burkholderia multivorans CGD2M	BURMUCGD2M_6119	Transcriptional regulator, ArsR family	arsR
Burkholderia multivorans CGD2M	BURMUCGD2M_6120	Protein tyrosine phosphatase	arsC
Burkholderia multivorans CGD2M	BURMUCGD2M_6121	Arsenite efflux pump ACR3 and related permeases	acr3
Burkholderia oklahomensis C6786	441162.4.peg.3946	Arsenate reductase (EC 1.20.4.1)	arsC
Burkholderia oklahomensis C6786	441162.4.peg.591	Transcriptional regulator, ArsR family	arsR
Burkholderia oklahomensis C6786	441162.4.peg.592	Arsenate reductase (EC 1.20.4.1)	arsC
Burkholderia oklahomensis C6786	441162.4.peg.593	Arsenical-resistance protein ACR3	acr3
Burkholderia oklahomensis C6786	441162.4.peg.7162	Arsenite oxidase small subunit precursor (EC1.20.98.1)	aioB
Burkholderia oklahomensis C6786	441162.4.peg.7163	Arsenate reductase (Azurin) (EC 1.20.98.1)	aioA
Burkholderia oklahomensis EO147	441163.5.peg.3223	Arsenical-resistance protein ACR3	acr3
Burkholderia oklahomensis EO147	441163.5.peg.3224	Arsenate reductase (EC 1.20.4.1)	arsC
Burkholderia oklahomensis EO147	441163.5.peg.3225	Glyoxalase I	glo
Burkholderia oklahomensis EO147	441163.5.peg.3226	Transcriptional regulator, ArsR family	arsR
Burkholderia oklahomensis EO147	441163.5.peg.6771	Arsenate reductase (EC 1.20.4.1)	arsC
Burkholderia phenoliruptrix BR3459a	BUPH_00451	Protein tyrosine phosphatase	arsC
Burkholderia phenoliruptrix BR3459a	BUPH_01336	Arsenate reductase	arsC
Burkholderia phenoliruptrix BR3459a	BUPH_05353	Regulatory protein ArsR	arsR
Burkholderia phenoliruptrix BR3459a	BUPH_05354	Arsenate reductase	arsC
Burkholderia phenoliruptrix BR3459a	BUPH_05355	Arsenite transporter, ACR3 family	acr3
Burkholderia phymatum STM815	Bphy_3987	Protein tyrosine phosphatase	arsC
Burkholderia phymatum STM815	Bphy_4150	Arsenate reductase	arsC
Burkholderia phytofirmans PsJN	Bphyt_0205	ArsR family transcriptional regulator	arsR
Burkholderia phytofirmans PsJN	Bphyt_0207	Protein tyrosine phosphatase	arsC
Burkholderia phytofirmans PsJN	Bphyt_0208	Arsenite efflux pump ACR3 and related permeases	acr3
Burkholderia phytofirmans PsJN	Bphyt_0209	N-acetyltransferase GCN5(Note:arsC)	arsC
Burkholderia phytofirmans PsJN	Bphyt_0210	Arsenical resistance protein ArsH	arsH
Burkholderia phytofirmans PsJN	Bphyt_3704	Arsenic resistance operon trans-acting	arsD
Burkholderia phytofirmans PsJN	Bphyt_3705	Arsenite-activated ATPase ArsA	arsA
Burkholderia phytofirmans PsJN	Bphyt_5702	Protein tyrosine phosphatase	arsC
Burkholderia phytofirmans PsJN	Bphyt_5763	ArsR family transcriptional regulator	arsR
Burkholderia phytofirmans PsJN	Bphyt_5764	Glyoxalase/bleomycin resistance protein/dioxygenase	glo
Burkholderia phytofirmans PsJN	Bphyt_5765	Protein tyrosine phosphatase	arsC
Burkholderia phytofirmans PsJN	Bphyt_5768	Arsenical resistance protein ArsH	arsH
Burkholderia phytofirmans PsJN	Bphyt_7012	Arsenate reductase	arsC
Burkholderia phytofirmans PsJN	Bphyt_7178	Arsenate reductase	arsC
Burkholderia phytofirmans PsJN	Bphyt_7179	Arsenite efflux pump ACR3 and related permeases	acr3
Burkholderia phytofirmans PsJN	Bphyt_7180	ArsR family transcriptional regulator	arsR
Burkholderia pseudomallei 1026a	BP1026A_3205	Arsenical resistance transcriptional regulator	arsR
Burkholderia pseudomallei 1026a	BP1026A_3206	Glyoxalase family protein family	glo
Burkholderia pseudomallei 1026a	BP1026A_3207	Arsenate reductase	arsC
Burkholderia pseudomallei 1026a	BP1026A_3208	Sodium bile acid symporter family protein	acr3
Burkholderia pseudomallei 1026a	BP1026A_3973	Arsenate reductase	arsC
Burkholderia pseudomallei 1026b	BP1026B_II1522	Arsenical resistance transcriptional regulator	arsR
Burkholderia pseudomallei 1026b	BP1026B_II1523	Glyoxalase (Glo)	glo
Burkholderia pseudomallei 1026b	BP1026B_II1524	Arsenate reductase	arsC
Burkholderia pseudomallei 1026b	BP1026B_II1525	Sodium bile acid symporter family protein	acr3
Burkholderia pseudomallei 1026b	BP1026B_II2531	Arsenate reductase	arsC
Burkholderia pseudomallei 1106a	BURPS1106A_A1942	Arsenate reductase ArsC	arsC
Burkholderia pseudomallei 1106a	BURPS1106A_A1943	Arsenite efflux pump ACR3 and related permeases	acr3
Burkholderia pseudomallei 1106a	BURPS1106A_A3174	Arsenate reductase	arsC
Burkholderia pseudomallei 1106b	357347.7.peg.6403	Arsenical-resistance protein ACR3	acr3
Burkholderia pseudomallei 1106b	357347.7.peg.6404	Arsenate reductase (EC 1.20.4.1)	arsC
Burkholderia pseudomallei 1106b	357347.7.peg.6405	Glyoxalase (Glo)	glo
Burkholderia pseudomallei 1106b	357347.7.peg.6406	Transcriptional regulator, ArsR family	arsR
Burkholderia pseudomallei 1106b	357347.7.peg.6924	Arsenate reductase (EC 1.20.4.1)	arsC
Burkholderia pseudomallei 1258a	BP1258A_4970	Arsenate reductase	arsC
Burkholderia pseudomallei 1258b	BP1258B_4660	Arsenical resistance transcriptional regulator	arsR
Burkholderia pseudomallei 1258b	BP1258B_4661	Glyoxalase family protein family	glo
Burkholderia pseudomallei 1258b	BP1258B_4662	Arsenate reductase	arsC
Burkholderia pseudomallei 1258b	BP1258B_4663	Sodium bile acid symporter family protein	acr3
Burkholderia pseudomallei 1258b	BP1258B_5646	Arsenate reductase	arsC
Burkholderia pseudomallei 1655	331109.6.peg.4562	Arsenate reductase (EC 1.20.4.1)	arsC
Burkholderia pseudomallei 1655	331109.6.peg.5831	Arsenical-resistance protein ACR3	acr3
Burkholderia pseudomallei 1655	331109.6.peg.5832	Arsenate reductase (EC 1.20.4.1)	arsC
Burkholderia pseudomallei 1655	331109.6.peg.5833	Glyoxalase (Glo)	glo
Burkholderia pseudomallei 1655	331109.6.peg.5834	Transcriptional regulator, ArsR family	arsR
Burkholderia pseudomallei 1710a	320371.7.peg.3683	Arsenical-resistance protein ACR3	acr3
Burkholderia pseudomallei 1710a	320371.7.peg.3684	Arsenate reductase (EC 1.20.4.1)	arsC
Burkholderia pseudomallei 1710a	320371.7.peg.6973	Arsenate reductase (EC 1.20.4.1)	arsC
Burkholderia pseudomallei 1710b	BURPS1710b_A0456	Arsenate reductase	arsC
Burkholderia pseudomallei 1710b	BURPS1710b_A0457	Sodium bile acid symporter family protein	acr3
Burkholderia pseudomallei 1710b	BURPS1710b_A1502	Arsenate reductase	arsC
Burkholderia pseudomallei 305	BURPS305_0550	Arsenate reductase	arsC
Burkholderia pseudomallei 305	BURPS305_1756	Transcriptional regulator, ArsR family	arsR
Burkholderia pseudomallei 305	BURPS305_1757	Glyoxalase family protein	glo
Burkholderia pseudomallei 305	BURPS305_1758	Arsenate reductase ArsC	arsC
Burkholderia pseudomallei 305	BURPS305_1759	Arsenite efflux pump ACR3 and related permeases	acr3
Burkholderia pseudomallei 354a	BP354A_4752	Arsenical resistance transcriptional regulator	arsR
Burkholderia pseudomallei 354a	BP354A_4753	Glyoxalase family protein family	glo
Burkholderia pseudomallei 354a	BP354A_4754	Arsenate reductase	arsC
Burkholderia pseudomallei 354a	BP354A_4755	Sodium bile acid symporter family protein	acr3
Burkholderia pseudomallei 354a	BP354A_5735	Arsenate reductase	arsC
Burkholderia pseudomallei 354e	BP354E_3964	Arsenical resistance transcriptional regulator	arsR
Burkholderia pseudomallei 354e	BP354E_3965	Glyoxalase family protein family	glo
Burkholderia pseudomallei 354e	BP354E_3966	Arsenate reductase	arsC
Burkholderia pseudomallei 354e	BP354E_3967	Sodium bile acid symporter family protein	acr3
Burkholderia pseudomallei 354e	BP354E_4909	Arsenate reductase	arsC
Burkholderia pseudomallei 406e	360118.6.peg.3465	Arsenate reductase (EC 1.20.4.1)	arsC
Burkholderia pseudomallei 406e	360118.6.peg.5138	Arsenical-resistance protein ACR3	acr3
Burkholderia pseudomallei 406e	360118.6.peg.5139	Arsenate reductase (EC 1.20.4.1)	arsC
Burkholderia pseudomallei 576	BUC_4098	Arsenate reductase (glutaredoxin)	arsC
Burkholderia pseudomallei 576	BUC_6194	Transcriptional regulator, ArsR family	arsR
Burkholderia pseudomallei 576	BUC_6196	Putative arsenate reductase	arsC
Burkholderia pseudomallei 576	BUC_6197	Arsenite efflux pump ACR3 and related permeases	acr3
Burkholderia pseudomallei 668	BURPS668_A2035	ArsR family transcriptional regulator	arsR
Burkholderia pseudomallei 668	BURPS668_A2036	Glyoxalase family protein	glo
Burkholderia pseudomallei 668	BURPS668_A2037	Arsenate reductase ArsC	arsC
Burkholderia pseudomallei 668	BURPS668_A2038	Arsenite efflux pump ACR3 and related permeases	acr3
Burkholderia pseudomallei 668	BURPS668_A3287	Arsenate reductase	arsC
Burkholderia pseudomallei Bp22	797300.7.peg.6158	Arsenate reductase (EC 1.20.4.1)	arsC
Burkholderia pseudomallei Bp22	797300.7.peg.6159	Arsenical-resistance protein ACR3	acr3
Burkholderia pseudomallei Bp22	797300.7.peg.7422	Arsenate reductase (EC 1.20.4.1)	arsC
Burkholderia pseudomallei BPC006	BPC006_II1922	ArsR family transcriptional regulator	arsR
Burkholderia pseudomallei BPC006	BPC006_II1923	Glyoxalase family protein	glo
Burkholderia pseudomallei BPC006	BPC006_II1924	Arsenate reductase ArsC	arsC
Burkholderia pseudomallei BPC006	BPC006_II1925	Arsenite efflux pump ACR3 and related permeases	acr3
Burkholderia pseudomallei BPC006	BPC006_II3120	Arsenate reductase	arsC
Burkholderia pseudomallei K96243	BPSS1430	Transcription regulator ArsR	arsR
Burkholderia pseudomallei K96243	BPSS1431	Glyoxalase family protein	glo
Burkholderia pseudomallei K96243	BPSS1432	Arsenate reductase	arsC
Burkholderia pseudomallei K96243	BPSS1433	Sodium bile acid symporter family protein	acr3
Burkholderia pseudomallei K96243	BPSS2348	Arsenate reductase	arsC
Burkholderia pseudomallei MSHR346	GBP346_B1355	Arsenical resistance transcriptional regulator	arsR
Burkholderia pseudomallei MSHR346	GBP346_B1356	Glyoxalase family protein	glo
Burkholderia pseudomallei MSHR346	GBP346_B1357	Arsenate reductase	arsC
Burkholderia pseudomallei MSHR346	GBP346_B1358	Arsenite efflux pump ACR3 and related permeases	acr3
Burkholderia pseudomallei MSHR346	GBP346_B2664	Arsenate reductase (glutaredoxin)	arsC
Burkholderia pseudomallei Pakistan 9	BUH_4239	Arsenate reductase (glutaredoxin)	arsC
Burkholderia pseudomallei Pakistan 9	BUH_6295	Arsenate reductase (glutaredoxin)	arsC
Burkholderia pseudomallei Pakistan 9	BUH_6296	Arsenite efflux pump ACR3 and related permeases	acr3
Burkholderia pseudomallei Pasteur 52237	331978.7.peg.2076	Arsenate reductase (EC 1.20.4.1)	arsC
Burkholderia pseudomallei Pasteur 52237	331978.7.peg.2077	Arsenical-resistance protein ACR3	acr3
Burkholderia pseudomallei Pasteur 52237	331978.7.peg.3671	Arsenate reductase (EC 1.20.4.1)	arsC
Burkholderia pseudomallei S13	320374.6.peg.1870	Transcriptional regulator, ArsR family	arsR
Burkholderia pseudomallei S13	320374.6.peg.1871	Glyoxalase family protein	glo
Burkholderia pseudomallei S13	320374.6.peg.1872	Arsenate reductase (EC 1.20.4.1)	arsC
Burkholderia pseudomallei S13	320374.6.peg.1873	Arsenical-resistance protein ACR3	acr3
Burkholderia pseudomallei S13	320374.6.peg.6286	Arsenate reductase (EC 1.20.4.1)	arsC
Burkholderia pyrrocinia CH-67	1212819.4.peg.2592	Arsenate reductase (EC 1.20.4.1)	arsC
Burkholderia pyrrocinia CH-67	1212819.4.peg.2624	Arsenic resistance protein ArsH	arsH
Burkholderia pyrrocinia CH-67	1212819.4.peg.2625	Arsenical-resistance protein ACR3	acr3
Burkholderia pyrrocinia CH-67	1212819.4.peg.2627	Arsenate reductase (EC 1.20.4.1)	arsC
Burkholderia pyrrocinia CH-67	1212819.4.peg.2628	Arsenical resistance operon repressor	arsR
Burkholderia rhizoxinica HKI 454	plasmidRBRH_02991	Arsenate reductase family protein	arsC
Burkholderia sp. 383	Bcep18194_B0006	Arsenate reductase	arsC
Burkholderia sp. 383	Bcep18194_C6561	ArsR family transcriptional regulator	arsR
Burkholderia sp. 383	Bcep18194_C6562	Protein tyrosine phosphatase	arsC
Burkholderia sp. 383	Bcep18194_C6563	Arsenate-sodium symporter	acr3
Burkholderia sp. 383	Bcep18194_C6564	Arsenate reductase	arsC
Burkholderia sp. 383	Bcep18194_C6565	NADPH-dependent FMN reductase	arsH
Burkholderia sp. BT03	PMI06_00470	Putative transcriptional regulator	arsR
Burkholderia sp. BT03	PMI06_00471	Glyoxalase/Bleomycin resistance protein/Dioxygenase	glo
Burkholderia sp. BT03	PMI06_00472	Protein-tyrosine-phosphatase	arsC
Burkholderia sp. BT03	PMI06_00473	Arsenite efflux pump ACR3 and related permeases	acr3
Burkholderia sp. BT03	PMI06_00474	Arsenical resistance protein ArsH	arsH
Burkholderia sp. BT03	PMI06_01293	Glutaredoxin-dependent arsenate reductase	arsC
Burkholderia sp. BT03	PMI06_05804	Protein-tyrosine-phosphatase	arsC
Burkholderia sp. BT03	PMI06_08113	Protein-tyrosine-phosphatase	arsC
Burkholderia sp. CCGE1001	BC1001_0839	Arsenite efflux pump ACR3 and related permeases	acr3
Burkholderia sp. CCGE1001	BC1001_0840	Protein tyrosine phosphatase	arsC
Burkholderia sp. CCGE1001	BC1001_3877	Protein tyrosine phosphatase	arsC
Burkholderia sp. CCGE1001	BC1001_4772	Arsenate reductase	arsC
Burkholderia sp. CCGE1002	BC1002_5102	Arsenate reductase	arsC
Burkholderia sp. CCGE1002	BC1002_5241	ArsR family transcriptional regulator	arsR
Burkholderia sp. CCGE1002	BC1002_5242	Protein-tyrosine phosphatase, low molecular weight	arsC
Burkholderia sp. CCGE1002	BC1002_5243	Arsenite efflux pump ACR3 and related permeases	acr3
Burkholderia sp. CCGE1003	BC1003_0529	Arsenical resistance protein ArsH	arsH
Burkholderia sp. CCGE1003	BC1003_0530	Arsenate reductase	arsC
Burkholderia sp. CCGE1003	BC1003_0531	Arsenite efflux pump ACR3 and related permeases	acr3
Burkholderia sp. CCGE1003	BC1003_0532	ArsR family transcriptional regulator	arsR
Burkholderia sp. CCGE1003	BC1003_4767	Arsenate reductase	arsC
Burkholderia sp. CCGE1003	BC1003_5515	Protein-tyrosine phosphatase, low molecular weight	arsC
Burkholderia sp. Ch1-1	243261.4.peg.2431	Arsenate reductase (EC 1.20.4.1)	arsC
Burkholderia sp. Ch1-1	243261.4.peg.3297	Arsenical-resistance protein ACR3	acr3
Burkholderia sp. Ch1-1	243261.4.peg.3298	Arsenate reductase (EC 1.20.4.1)	arsC
Burkholderia sp. Ch1-1	243261.4.peg.3299	Arsenic resistance protein ArsH	arsH
Burkholderia sp. Ch1-1	243261.4.peg.3522	Arsenate reductase (EC 1.20.4.1)	arsC
Burkholderia sp. Ch1-1	243261.4.peg.8246	Arsenic resistance operon trans-acting repressor	arsD
Burkholderia sp. Ch1-1	243261.4.peg.8247	Arsenical pump-driving ATPase (EC 3.6.3.16)	arsA
Burkholderia sp. Ch1-1	243261.4.peg.8285	Arsenic resistance protein ArsH	arsH
Burkholderia sp. Ch1-1	243261.4.peg.8286	ArsC	arsC
Burkholderia sp. Ch1-1	243261.4.peg.8287	Arsenical-resistance protein ACR3	acr3
Burkholderia sp. Ch1-1	243261.4.peg.8288	Arsenate reductase (EC 1.20.4.1)	arsC
Burkholderia sp. Ch1-1	243261.4.peg.8290	Transcriptional regulator, ArsR family	arsR
Burkholderia sp. H160	BH160DRAFT_0352	Protein tyrosine phosphatase	arsC
Burkholderia sp. H160	BH160DRAFT_2192	Protein tyrosine phosphatase	arsC
Burkholderia sp. H160	BH160DRAFT_2194	Putative transcriptional regulator, ArsR family	arsR
Burkholderia sp. H160	BH160DRAFT_4494	Arsenate reductase	arsC
Burkholderia sp. KJ006	MYA_3453	Arsenate reductase	arsC
Burkholderia sp. KJ006	MYA_4545	Arsenical resistance operon repressor	arsR
Burkholderia sp. KJ006	MYA_4546	Arsenate reductase	arsC
Burkholderia sp. KJ006	MYA_4547	Arsenite efflux pump ACR3 and related permeases	acr3
Burkholderia sp. KJ006	MYA_4549	Arsenical resistance operon trans-acting repressor ArsD	arsD
Burkholderia sp. KJ006	MYA_4550	Arsenical pump-driving ATPase	arsA
Burkholderia sp. SJ98	BURK_002170	Regulatory protein ArsR	arsR
Burkholderia sp. SJ98	BURK_002175	Glyoxalase/bleomycin resistance protein/dioxygenase	glo
Burkholderia sp. SJ98	BURK_002180	Protein tyrosine phosphatase	arsC
Burkholderia sp. SJ98	BURK_002185	Arsenite efflux pump ACR3 and related permeases	acr3
Burkholderia sp. SJ98	BURK_002190	Arsenical resistance protein ArsH	arsH
Burkholderia sp. SJ98	BURK_004987	ArsR family transcriptional regulator	arsR
Burkholderia sp. SJ98	BURK_005002	Arsenate reductase	arsC
Burkholderia sp. SJ98	BURK_005007	Arsenite efflux pump ACR3 and related permeases	acr3
Burkholderia sp. SJ98	BURK_005012	Putative arsinic resistance protein ArsH	arsH
Burkholderia sp. SJ98	BURK_030005	Arsenate reductase	arsC
Burkholderia sp. TJI49	B1M_33062	Arsenical resistance protein ArsH	arsH
Burkholderia sp. TJI49	B1M_33067	Arsenate reductase	arsC
Burkholderia sp. TJI49	B1M_33072	Permease of the major facilitator superfamily protein	mfs
Burkholderia sp. TJI49	B1M_33082	ACR3 family arsenite transporter	acr3
Burkholderia sp. TJI49	B1M_33087	Arsenate reductase	arsC
Burkholderia sp. TJI49	B1M_33097	Protein-tyrosine phosphatase	arsC
Burkholderia sp. TJI49	B1M_33102	Glyoxalase/bleomycin resistance protein/Dioxygenase	glo
Burkholderia sp. TJI49	B1M_33107	ArsR family transcriptional regulator	arsR
Burkholderia sp. TJI49	B1M_35056	Putative NADPH-dependent FMN reductase	arsH
Burkholderia sp. TJI49	B1M_35061	ACR3 family arsenite transporter	acr3
Burkholderia sp. TJI49	B1M_35066	Arsenate reductase	arsC
Burkholderia sp. TJI49	B1M_35071	ArsR family transcriptional regulator	arsR
Burkholderia sp. TJI49	B1M_40778	Arsenate reductase	arsC
Burkholderia sp. YI23	BYI23_A016250	Putative arsinic resistance protein ArsH	arsH
Burkholderia sp. YI23	BYI23_A016260	Arsenite efflux pump ACR3 and related permeases	acr3
Burkholderia sp. YI23	BYI23_A016270	ArsR family transcriptional regulator	arsR
Burkholderia sp. YI23	BYI23_A025020	Arsenate reductase	arsC
Burkholderia sp. YI23	BYI23_A025410	Arsenite efflux pump ACR3 and related permeases	acr3
Burkholderia sp. YI23	BYI23_A025420	Protein tyrosine phosphatase	arsC
Burkholderia sp. YI23	BYI23_A025430	ArsR family transcriptional regulator	arsR
Burkholderia sp. YI23	BYI23_A025440	Putative arsinic resistance protein ArsH	arsH
Burkholderia terrae BS001	WQE_05837	ArsR family transcriptional regulator	arsR
Burkholderia terrae BS001	WQE_17049	Arsenate reductase	arsC
Burkholderia terrae BS001	WQE_27435	Protein tyrosine phosphatase	arsC
Burkholderia terrae BS001	WQE_28529	Arsenate reductase	arsC
Burkholderia terrae BS001	WQE_50640	ArsR family transcriptional regulator	arsR
Burkholderia terrae BS001	WQE_50645	Glyoxalase	glo
Burkholderia terrae BS001	WQE_50650	Protein tyrosine phosphatase	arsC
Burkholderia terrae BS001	WQE_50655	Arsenite-antimonite efflux pump ArsB	acr3
Burkholderia terrae BS001	WQE_50660	Putative arsinic resistance protein ArsH	arsH
Burkholderia thailandensis Bt4	441164.4.peg.1211	Arsenical-resistance protein ACR3	acr3
Burkholderia thailandensis Bt4	441164.4.peg.1212	Arsenate reductase (EC 1.20.4.1)	arsC
Burkholderia thailandensis Bt4	441164.4.peg.1213	Glyoxalase	glo
Burkholderia thailandensis Bt4	441164.4.peg.1214	Transcriptional regulator, ArsR family	arsR
Burkholderia thailandensis Bt4	441164.4.peg.2896	Arsenate reductase (EC 1.20.4.1)	arsC
Burkholderia thailandensis E264	BTH_II0958	Arsenite efflux pump ACR3 and related permeases	acr3
Burkholderia thailandensis E264	BTH_II0959	Arsenate reductase	arsC
Burkholderia thailandensis E264	BTH_II0960	Glyoxalase	glo
Burkholderia thailandensis E264	BTH_II0961	Arsenical resistance transcriptional regulator	arsR
Burkholderia thailandensis E264	BTH_II2370	Arsenate reductase	arsC
Burkholderia thailandensis E555	869728.4.peg.1271	Transcriptional regulator, ArsR family	arsR
Burkholderia thailandensis E555	869728.4.peg.1272	Glyoxalase	glo
Burkholderia thailandensis E555	869728.4.peg.1273	Arsenate reductase (EC 1.20.4.1)	arsC
Burkholderia thailandensis E555	869728.4.peg.1274	Arsenical-resistance protein ACR3	acr3
Burkholderia thailandensis E555	869728.4.peg.2386	Arsenate reductase (EC 1.20.4.1)	arsC
Burkholderia thailandensis MSMB43	441157.7.peg.5570	Arsenate reductase (EC 1.20.4.1)	arsC
Burkholderia thailandensis MSMB43	441157.7.peg.765	Arsenical-resistance protein ACR3	acr3
Burkholderia thailandensis MSMB43	441157.7.peg.766	Arsenate reductase (EC 1.20.4.1)	arsC
Burkholderia thailandensis MSMB43	441157.7.peg.770	Transcriptional regulator, ArsR family	arsR
Burkholderia thailandensis TXDOH	441165.5.peg.1199	Arsenical-resistance protein ACR3	acr3
Burkholderia thailandensis TXDOH	441165.5.peg.1200	Arsenate reductase (EC 1.20.4.1)	arsC
Burkholderia thailandensis TXDOH	441165.5.peg.1201	Glyoxalase	glo
Burkholderia thailandensis TXDOH	441165.5.peg.1202	Transcriptional regulator, ArsR family	arsR
Burkholderia thailandensis TXDOH	441165.5.peg.2921	Arsenate reductase (EC 1.20.4.1)	arsC
Burkholderia vietnamiensis G4	Bcep1808_3796	Response regulator receiver protein	arsR
Burkholderia vietnamiensis G4	Bcep1808_4680	Arsenite-activated ATPase ArsA	arsA
Burkholderia vietnamiensis G4	Bcep1808_4681	Arsenical resistance operon trans-acting repressor ArsD	arsD
Burkholderia vietnamiensis G4	Bcep1808_4682	Arsenite efflux pump ACR3 and related permeases	acr3
Burkholderia vietnamiensis G4	Bcep1808_4683	Protein tyrosine phosphatase	arsC
Burkholderia vietnamiensis G4	Bcep1808_4684	ArsR family transcriptional regulator	arsR
Burkholderia xenovorans LB400	Bxe_B0301	Putative arsinic resistance protein ArsH	arsH
Burkholderia xenovorans LB400	Bxe_B0302	Arsenate reductase	arsC
Burkholderia xenovorans LB400	Bxe_B0303	Arsenite-antimonite efflux pump ArsB	acr3
Burkholderia xenovorans LB400	Bxe_B0304	ArsR family transcriptional regulator	arsR
Burkholderia xenovorans LB400	Bxe_B1017	Protein tyrosine phosphatase	arsC
Burkholderia xenovorans LB400	Bxe_B3030	Arsenate reductase	arsC
Burkholderiales bacterium 1 1 47	469610.7.peg.726	4Fe-4S ferredoxin, iron-sulfur binding domainprotein	arrB
Burkholderiales bacterium 1 1 47	469610.7.peg.727	Anaerobic dehydrogenases, typicallyselenocysteine-containing	arrA
Burkholderiales bacterium JOSHI 001	864051.4.peg.1000	Arsenical pump-driving ATPase (EC 3.6.3.16)	arsA
Burkholderiales bacterium JOSHI 001	864051.4.peg.1001	Arsenical-resistance protein ACR3	acr3
Burkholderiales bacterium JOSHI 001	864051.4.peg.1002	Arsenate reductase (EC 1.20.4.1)	arsC
Burkholderiales bacterium JOSHI 001	864051.4.peg.2379	Transcriptional regulator, ArsR family	arsR
Collimonas fungivorans Ter331	CFU_0382	Arsenate reductase	arsC
Collimonas fungivorans Ter331	CFU_3192	Arsenic resistance protein ArsH	arsH
Collimonas fungivorans Ter331	CFU_3193	Arsenate reductase	arsC
Collimonas fungivorans Ter331	CFU_3194	MFS	mfs
Collimonas fungivorans Ter331	CFU_3195	Arsenite efflux pump ACR3 and related permeases	acr3
Collimonas fungivorans Ter331	CFU_3196	Arsenate reductase	arsC
Comamonas testosteroni ATCC 11996	CTATCC11996_09527	Arsenate reductase	arsC
Comamonas testosteroni ATCC 11996	CTATCC11996_24416	NADPH-dependent FMN reductase	arsH
Comamonas testosteroni ATCC 11996	CTATCC11996_24421	Arsenate reductase	arsC
Comamonas testosteroni ATCC 11996	CTATCC11996_24426	Arsenical pump membrane protein	arsB
Comamonas testosteroni ATCC 11996	CTATCC11996_24431	Protein tyrosine phosphatase	arsC
Comamonas testosteroni ATCC 11996	CTATCC11996_24436	Glyoxalase/bleomycin resistance protein/dioxygenase	glo
Comamonas testosteroni ATCC 11996	CTATCC11996_24441	ArsR family transcriptional regulator	arsR
Comamonas testosteroni CNB-2	CtCNB1_2507	Protein tyrosine phosphatase	arsC
Comamonas testosteroni CNB-2	CtCNB1_2508	Arsenical pump membrane protein	arsB
Comamonas testosteroni CNB-2	CtCNB1_2509	Arsenate reductase	arsC
Comamonas testosteroni CNB-2	CtCNB1_2510	NADPH-dependent FMN reductase	arsH
Comamonas testosteroni CNB-2	CtCNB1_3137	NADPH-dependent FMN reductase	arsH
Comamonas testosteroni CNB-2	CtCNB1_3138	Arsenate reductase	arsC
Comamonas testosteroni CNB-2	CtCNB1_3139	Arsenical pump membrane protein	arsB
Comamonas testosteroni CNB-2	CtCNB1_3140	Protein tyrosine phosphatase	arsC
Comamonas testosteroni CNB-2	CtCNB1_3141	ArsR family transcriptional regulator	arsR
Comamonas testosteroni CNB-2	CtCNB1_3973	Arsenate reductase	arsC
Comamonas testosteroni KF-1	CtesDRAFT_PD0567	Arsenate reductase	arsC
Comamonas testosteroni KF-1	CtesDRAFT_PD1706	Arsenical resistance protein ArsH	arsH
Comamonas testosteroni KF-1	CtesDRAFT_PD1707	Arsenate reductase	arsC
Comamonas testosteroni KF-1	CtesDRAFT_PD1708	Arsenical pump membrane protein	arsB
Comamonas testosteroni KF-1	CtesDRAFT_PD1709	Protein-tyrosine phosphatase, low molecular weight	arsC
Comamonas testosteroni KF-1	CtesDRAFT_PD3542	Arsenical resistance protein ArsH	arsH
Comamonas testosteroni KF-1	CtesDRAFT_PD3543	Arsenate reductase	arsC
Comamonas testosteroni KF-1	CtesDRAFT_PD3544	Arsenical pump membrane protein	arsB
Comamonas testosteroni KF-1	CtesDRAFT_PD3545	Putative transcriptional regulator, ArsR family	arsR
Comamonas testosteroni S44	CTS44_09857	Putative transcriptional regulator, ArsR familyprotein	arsR
Comamonas testosteroni S44	CTS44_09862	Arsenate reductase ArsC	arsC
Comamonas testosteroni S44	CTS44_09867	Arsenic efflux pump membrane protein ArsB	arsB
Comamonas testosteroni S44	CTS44_09872	Arsenate reductase ArsC	arsC
Comamonas testosteroni S44	CTS44_09877	Arsenic resistance protein ArsH	arsH
Comamonas testosteroni S44	CTS44_13408	Arsenic resistance protein ArsH	arsH
Comamonas testosteroni S44	CTS44_13413	Arsenate reductase	arsC
Comamonas testosteroni S44	CTS44_13418	Arsenic efflux pump membrane protein ArsB	arsB
Comamonas testosteroni S44	CTS44_13423	Arsenate reductase ArsC	arsC
Comamonas testosteroni S44	CTS44_13428	Putative transcriptional regulator, ArsR familyprotein	arsR
Comamonas testosteroni S44	CTS44_24638	Arsenate reductase ArsC	arsC
Cupriavidus basilensis OR16	OR16_08061	Arsenate reductase	arsC
Cupriavidus basilensis OR16	OR16_14229	ArsR family transcriptional regulator	arsR
Cupriavidus basilensis OR16	OR16_31244	Arsenate reductase	arsC
Cupriavidus basilensis OR16	OR16_31249	Putative arsenate reductase	arsC
Cupriavidus basilensis OR16	OR16_31264	Putative transcriptional regulator, ArsR familyprotein	arsR
Cupriavidus basilensis OR16	OR16_40589	Putative arsinic resistance protein ArsH	arsH
Cupriavidus basilensis OR16	OR16_40594	Arsenate reductase	arsC
Cupriavidus basilensis OR16	OR16_40599	ArsR family transcriptional regulator	arsR
Cupriavidus metallidurans CH34	Rmet_0328	NADPH-dependent FMN reductase (ArsH-like protein)	arsH
Cupriavidus metallidurans CH34	Rmet_0329	Arsenate reductase	arsC
Cupriavidus metallidurans CH34	Rmet_0330	Arsenite efflux pump ACR3 CMGI-7	acr3
Cupriavidus metallidurans CH34	Rmet_0331	Arsenate reductase	arsC
Cupriavidus metallidurans CH34	Rmet_3436	Putative oxidoreductase	arsC
Cupriavidus necator HPC(L)	B551_10026	NADPH-dependent FMN reductase (ArsH-likeprotein)	arsH
Cupriavidus necator HPC(L)	B551_10031	Arsenate reductase	arsC
Cupriavidus necator HPC(L)	B551_10036	Arsenite efflux pump ACR3 CMGI-7	acr3
Cupriavidus necator HPC(L)	B551_19936	Arsenate reductase	arsC
Cupriavidus necator N-1	CNE_1c20930	Arsenical resistance transcriptional regulator ArsR	arsR
Cupriavidus necator N-1	CNE_1c20940	Arsenite efflux pump ArsB	acr3
Cupriavidus necator N-1	CNE_1c20950	Arsenate reductase	arsC
Cupriavidus necator N-1	CNE_1c35350	Arsenate reductase	arsC
Cupriavidus sp. BIS7	1217718.4.peg.3635	Arsenate reductase (EC 1.20.4.1)	arsC
Cupriavidus sp. BIS7	1217718.4.peg.3638	Fis family transcriptional regulator	aioR
Cupriavidus sp. BIS7	1217718.4.peg.3639	Periplasmic sensor signal transduction histidine kinase	aioX
Cupriavidus sp. BIS7	1217718.4.peg.3640	Periplasmic binding protein-related protein	aioS
Cupriavidus sp. BIS7	1217718.4.peg.3641	Arsenite oxidase small subunit precursor (EC1.20.98.1)	aioB
Cupriavidus sp. BIS7	1217718.4.peg.3642	Arsenate reductase (Azurin) (EC 1.20.98.1)	aioA
Cupriavidus sp. BIS7	1217718.4.peg.3678	Arsenate reductase (EC 1.20.4.1)	arsC
Cupriavidus sp. HMR-1	D769_06426	Arsenical resistance protein ArsH	arsH
Cupriavidus sp. HMR-1	D769_06431	Arsenate reductase	arsC
Cupriavidus sp. HMR-1	D769_06436	Arsenite efflux pump ACR3 and related permeases	acr3
Cupriavidus sp. HMR-1	D769_06441	Arsenite-activated ATPase ArsA	arsA
Cupriavidus sp. HMR-1	D769_06446	Arsenic resistance operon trans-acting repressor arsD	arsD
Cupriavidus sp. HMR-1	D769_06451	Arsenate reductase	arsC
Cupriavidus sp. HMR-1	D769_06461	ArsR family transcriptional regulator	arsR
Cupriavidus sp. HMR-1	D769_11816	NADPH-dependent FMN reductase (ArsH-likeprotein)	arsH
Cupriavidus sp. HMR-1	D769_11821	Arsenate reductase	arsC
Cupriavidus sp. HMR-1	D769_11826	Arsenite efflux pump ACR3 CMGI-7	acr3
Cupriavidus sp. HMR-1	D769_14303	Arsenate reductase	arsC
Cupriavidus taiwanensis LMG 19424	plasmidpRALTA_0647	NADPH-dependent FMN reductase, ArsH like	arsH
Cupriavidus taiwanensis LMG 19424	plasmidpRALTA_0648	Arsenate reductase	arsC
Cupriavidus taiwanensis LMG 19424	plasmidpRALTA_0649	Transporter, Arsenite efflux pump ACR3 permease family	acr3
Cupriavidus taiwanensis LMG 19424	plasmidpRALTA_0650	Arsenate reductase (Arsenical pump modifier)(Low molecular weight phosphotyrosine protein phosphatase)	arsC
Cupriavidus taiwanensis LMG 19424	plasmidpRALTA_0651	Arsenate reductase (Arsenical pump modifier)(Low molecular weight phosphotyrosine protein phosphatase)	arsC
Cupriavidus taiwanensis LMG 19424	plasmidpRALTA_0652	Glyoxalase/bleomycin resistance protein/dioxygenase	glo
Cupriavidus taiwanensis LMG 19424	plasmidpRALTA_0653	ArsR family transcriptional regulator	arsR
Cupriavidus taiwanensis LMG 19424	RALTA_A3038	Arsenate reductase with thioredoxin-like domain	arsC
Cupriavidus taiwanensis LMG 19424	RALTA_B1892	Transcriptional regulator ArsR family	arsR
Cupriavidus taiwanensis LMG 19424	RALTA_B1893	Glyoxalase/bleomycin resistance protein/dioxygenase	glo
Cupriavidus taiwanensis LMG 19424	RALTA_B1894	Arsenate reductase	arsC
Cupriavidus taiwanensis LMG 19424	RALTA_B1895	Arsenite efflux pump ACR3 and related permeases	acr3
Delftia acidovorans SPH-1	Daci_0487	ArsR family transcriptional regulator	arsR
Delftia acidovorans SPH-1	Daci_0488	Glyoxalase/bleomycin resistance protein/dioxygenase	glo
Delftia acidovorans SPH-1	Daci_0489	Protein tyrosine phosphatase	arsC
Delftia acidovorans SPH-1	Daci_0490	Arsenite efflux pump ACR3 and related permeases	acr3
Delftia acidovorans SPH-1	Daci_0491	Arsenate reductase	arsC
Delftia acidovorans SPH-1	Daci_0492	Arsenical resistance protein ArsH	arsH
Delftia acidovorans SPH-1	Daci_1101	Bile acid:sodium symporter	acr3
Delftia acidovorans SPH-1	Daci_1593	Arsenate reductase	arsC
Delftia acidovorans SPH-1	Daci_2050	ArsR family transcriptional regulator	arsR
Delftia acidovorans SPH-1	Daci_2287	Arsenical resistance protein ArsH	arsH
Delftia acidovorans SPH-1	Daci_2288	Arsenate reductase	arsC
Delftia acidovorans SPH-1	Daci_2289	ArsR family transcriptional regulator	arsR
Delftia acidovorans SPH-1	Daci_4380	Arsenical pump membrane protein	arsB
Delftia acidovorans SPH-1	Daci_4381	Protein tyrosine phosphatase	arsC
Delftia acidovorans SPH-1	Daci_4382	ArsR family transcriptional regulator	arsR
Delftia sp. Cs1-4	DelCs14_2436	Regulatory protein ArsR	arsR
Delftia sp. Cs1-4	DelCs14_2437	Protein tyrosine phosphatase	arsC
Delftia sp. Cs1-4	DelCs14_2438	Arsenical pump membrane protein	arsB
Delftia sp. Cs1-4	DelCs14_4640	Regulatory protein ArsR	arsR
Delftia sp. Cs1-4	DelCs14_4941	Arsenate reductase	arsC
Delftia sp. Cs1-4	DelCs14_5419	Bile acid:sodium symporter	acr3
Herbaspirillum frisingense GSF30	HFRIS_00598	Putative NADPH-dependent FMN reductase	arsH
Herbaspirillum frisingense GSF30	HFRIS_00599	Arsenate reductase	arsC
Herbaspirillum frisingense GSF30	HFRIS_00621	Arsenite transport protein	arsB
Herbaspirillum frisingense GSF30	HFRIS_00622	Arsenical resistance transcriptional regulator	arsR
Herbaspirillum frisingense GSF30	HFRIS_04956	Arsenate reductase	arsC
Herbaspirillum huttiense subsp. putei IAM15032	1235558.3.peg.1027	Arsenic resistance protein ArsH	arsH
Herbaspirillum huttiense subsp. putei IAM15032	1235558.3.peg.1028	Arsenate reductase (EC 1.20.4.1)	arsC
Herbaspirillum huttiense subsp. putei IAM15032	1235558.3.peg.1029	Arsenic efflux pump protein	arsB
Herbaspirillum huttiense subsp. putei IAM15032	1235558.3.peg.1030	Transcriptional regulator, ArsR family	arsR
Herbaspirillum huttiense subsp. putei IAM15032	1235558.3.peg.4752	Arsenate reductase (EC 1.20.4.1)	arsC
Herbaspirillum huttiense subsp. putei IAM15032	1235558.3.peg.5331	Arsenate reductase (EC 1.20.4.1)	arsC
Herbaspirillum huttiense subsp. putei IAM15032	1235558.3.peg.5332	Arsenic efflux pump protein	arsB
Herbaspirillum huttiense subsp. putei IAM15032	1235558.3.peg.5333	Arsenical resistance operon repressor	arsR
Herbaspirillum lusitanum P6-12	1161913.5.peg.496	Arsenic resistance protein ArsH	arsH
Herbaspirillum lusitanum P6-12	1161913.5.peg.497	Arsenate reductase (EC 1.20.4.1)	arsC
Herbaspirillum lusitanum P6-12	1161913.5.peg.498	Arsenical-resistance protein ACR3	acr3
Herbaspirillum lusitanum P6-12	1161913.5.peg.499	Transcriptional regulator, ArsR family	arsR
Herbaspirillum seropedicae Os34	1235827.5.peg.4653	Arsenic efflux pump protein	arsB
Herbaspirillum seropedicae Os34	1235827.5.peg.4654	Arsenic resistance protein ArsH	arsH
Herbaspirillum seropedicae Os34	1235827.5.peg.5591	Arsenate reductase (EC 1.20.4.1)	arsC
Herbaspirillum seropedicae Os45	1234777.5.peg.2749	Arsenic efflux pump protein	arsB
Herbaspirillum seropedicae Os45	1234777.5.peg.2750	Arsenic resistance protein ArsH	arsH
Herbaspirillum seropedicae Os45	1234777.5.peg.5125	Arsenate reductase (EC 1.20.4.1)	arsC
Herbaspirillum seropedicae SmR1	Hsero_0491	Arsenate reductase	arsC
Herbaspirillum sp. CF444	PMI16_02009	Glutaredoxin-dependent arsenate reductase	arsC
Herbaspirillum sp. CF444	PMI16_03064	Arsenical resistance protein ArsH	arsH
Herbaspirillum sp. CF444	PMI16_03065	Glutaredoxin-dependent arsenate reductase	arsC
Herbaspirillum sp. CF444	PMI16_03066	Arsenite efflux pump ACR3 and related permeases	acr3
Herbaspirillum sp. CF444	PMI16_03067	Putative transcriptional regulator	arsR
Herbaspirillum sp. GW103	GWL_17690	ArsR family transcriptional regulator, ArsR	arsR
Herbaspirillum sp. GW103	GWL_17700	Arsenate reductase	arsC
Herbaspirillum sp. GW103	GWL_17710	Ars family arsenical pump	arsB
Herbaspirillum sp. GW103	GWL_17730	Arsenate reductase	arsC
Herbaspirillum sp. GW103	GWL_17740	Putative flavoprotein	arsH
Herbaspirillum sp. GW103	GWL_25790	Putative flavoprotein	arsH
Herbaspirillum sp. GW103	GWL_25800	Arsenate reductase	arsC
Herbaspirillum sp. GW103	GWL_25810	Arsenical pump membrane protein	arsB
Herbaspirillum sp. GW103	GWL_28610	Ars family arsenical pump	arsB
Herbaspirillum sp. GW103	GWL_28620	Arsenate reductase	arsC
Herbaspirillum sp. GW103	GWL_28630	Putative flavoprotein	arsH
Herbaspirillum sp. YR522	PMI40_03418	Glutaredoxin-dependent arsenate reductase	arsC
Herminiimonas arsenicoxydans	HEAR0476	Cytochrome c-552	aioC
Herminiimonas arsenicoxydans	HEAR0478	Arsenite oxidase subunit AioA	aioA
Herminiimonas arsenicoxydans	HEAR0479	Arsenite oxidase subunit AioB	aioB
Herminiimonas arsenicoxydans	HEAR0481	Phosphate/phosphonate ABC transporter	aioX
Herminiimonas arsenicoxydans	HEAR0482	Signal transduction protein involved in AoxAB regulation (AoxS)	aioS
Herminiimonas arsenicoxydans	HEAR0483	AoxR regulatory protein	aioR
Herminiimonas arsenicoxydans	HEAR0499	Arsenical resistance transcriptional regulator	arsR
Herminiimonas arsenicoxydans	HEAR0500	Arsenate reductase	arsC
Herminiimonas arsenicoxydans	HEAR0501	Ars family arsenical pump	arsB
Herminiimonas arsenicoxydans	HEAR0502	Arsenate reductase	arsC
Herminiimonas arsenicoxydans	HEAR0503	Flavoprotein	arsH
Herminiimonas arsenicoxydans	HEAR0504	Permeases	permease
Herminiimonas arsenicoxydans	HEAR0505	Arsenite efflux pump ACR3 and related permeases	acr3
Herminiimonas arsenicoxydans	HEAR1594	Na+-dependent transporter	acr3
Herminiimonas arsenicoxydans	HEAR1959	NADPH-dependent FMN reductase	arsH
Herminiimonas arsenicoxydans	HEAR1960	Arsenate reductase	arsC
Herminiimonas arsenicoxydans	HEAR1961	Major facilitator superfamily transporter transmembrane protein	mfs
Herminiimonas arsenicoxydans	HEAR1962	Arsenite efflux pump ACR3	acr3
Herminiimonas arsenicoxydans	HEAR1963	Arsenate reductase	arsC
Herminiimonas arsenicoxydans	HEAR1965	ArsR family transcriptional regulator	arsR
Herminiimonas arsenicoxydans	HEAR3206_2	ArsR family transcriptional regulator	arsR
Herminiimonas arsenicoxydans	HEAR3207	Arsenate reductase	arsC
Herminiimonas arsenicoxydans	HEAR3208	Ars H protein	arsH
Herminiimonas arsenicoxydans	HEAR3300	NADPH-dependent FMN reductase ArsH	arsH
Herminiimonas arsenicoxydans	HEAR3301	Ars family arsenical pump	arsB
Herminiimonas arsenicoxydans	HEAR3302	Arsenate reductase	arsC
Herminiimonas arsenicoxydans	HEAR3303	ArsR family transcriptional regulator	arsR
Hydrogenophaga sp. PBC	Q5W_0786	Arsenical resistance protein ArsH	arsH
Hydrogenophaga sp. PBC	Q5W_1022	ArsC3 protein	arsC
Hydrogenophaga sp. PBC	Q5W_1023	Arsenical resistance protein ArsH	arsH
Hydrogenophaga sp. PBC	Q5W_3998	Arsenite efflux pump ACR3 and related permeases	acr3
Hydrogenophaga sp. PBC	Q5W_3999	Protein tyrosine phosphatase	arsC
Hydrogenophaga sp. PBC	Q5W_4000	Bacterial regulatory protein	arsR
Hylemonella gracilis ATCC 19624	HGR_08024	Putative sodium bile acid symporter familyprotein	acr3
Hylemonella gracilis ATCC 19624	HGR_08029	Protein tyrosine phosphatase	arsC
Janthinobacterium sp. Marseille	mma_2629	NADPH-dependent FMN reductase	arsH
Janthinobacterium sp. Marseille	mma_2630	Arsenite transport protein	arsB
Janthinobacterium sp. Marseille	mma_2631	Transcription regulator protein, arsenical resistance operon repressor	arsR
Janthinobacterium sp. Marseille	mma_3429	Arsenate reductase	arsC
Janthinobacterium sp. PAMC 25724	1112211.4.peg.2799	Arsenic efflux pump protein	arsB
Janthinobacterium sp. PAMC 25724	1112211.4.peg.3450	FIG004131: Transcriptional regulator, ArsRfamily	arsR
Janthinobacterium sp. PAMC 25724	1112211.4.peg.981	Arsenate reductase (EC 1.20.4.1)	arsC
Janthinobacterium sp. PAMC 25724	1112211.4.peg.982	Arsenic resistance protein ArsH	arsH
Lautropia mirabilis ATCC 51599	HMPREF0551_2218	Arsenate reductase	arsC
Leptothrix cholodnii SP-6	Lcho_3118	Arsenite efflux pump ACR3 and related permeases	acr3
Leptothrix cholodnii SP-6	Lcho_3119	Protein tyrosine phosphatase	arsC
Leptothrix cholodnii SP-6	Lcho_3120	Glyoxalase/bleomycin resistance protein/dioxygenase	glo
Leptothrix cholodnii SP-6	Lcho_3121	ArsR family transcriptional regulator	arsR
Limnobacter sp. MED105	LMED105_02915	Putative arsenical resistance operon repressortranscription regulator protein	arsR
Limnobacter sp. MED105	LMED105_02920	Transcriptional Regulator, ArsR family protein	arsR
Limnobacter sp. MED105	LMED105_02925	Protein-tyrosine-phosphatase	arsC
Limnobacter sp. MED105	LMED105_10110	2-polyprenyl-3-methyl-5-hydroxy-6-metoxy-1,4-benz oquinol methylase	arsM
Limnobacter sp. MED105	LMED105_10375	NADPH-dependent FMN reductase	arsH
Limnohabitans sp. Rim28	1100720.5.peg.270	TC repressor	arsR
Limnohabitans sp. Rim28	1100720.5.peg.2993	Putative arsenical resistance operon repressortranscription regulator protein	arsR
Limnohabitans sp. Rim28	1100720.5.peg.2994	Arsenate reductase (EC 1.20.4.1)	arsC
Limnohabitans sp. Rim28	1100720.5.peg.2995	Arsenate reductase (EC 1.20.4.1)	arsC
Limnohabitans sp. Rim28	1100720.5.peg.2996	Arsenic resistance protein ArsH	arsH
Limnohabitans sp. Rim47	1100721.4.peg.2134	Regulatory protein, ArsR	arsR
Methylibium petroleiphilum PM1	Mpe_A1581	Arsenic resistance protein ArsH	arsH
Methylibium petroleiphilum PM1	Mpe_A1582	ACR3 permease	acr3
Methylibium petroleiphilum PM1	Mpe_A1583	Arsenate reductase	arsC
Methylibium petroleiphilum PM1	Mpe_A1584	ArsR family transcriptional regulator	arsR
Methylibium petroleiphilum PM1	Mpe_A2343	Arsenate reductase	arsC
Methylibium petroleiphilum PM1	Mpe_A2344	ACR3 permease	acr3
Methylibium petroleiphilum PM1	Mpe_A2345	Arsenate reductase	arsC
Methylibium petroleiphilum PM1	Mpe_A2346	Glyoxalase/Bleomycin resistance protein/Dioxygenase	glo
Methylibium petroleiphilum PM1	Mpe_A2347	ArsR family transcriptional regulator	arsR
Oxalobacter formigenes OXCC13	556269.7.peg.1266	Transcriptional regulator, ArsR family	arsR
Oxalobacter formigenes OXCC13	556269.7.peg.1267	SAM-dependent methyltransferase DSY4148 (UbiEparalog)	arsM
Oxalobacter formigenes OXCC13	556269.7.peg.1268	Arsenical-resistance protein ACR3	acr3
Oxalobacteraceae bacterium IMCC9480	IMCC9480_1365	Arsenic resistance protein ArsH	arsH
Oxalobacteraceae bacterium IMCC9480	IMCC9480_1366	Arsenate reductase	arsC
Oxalobacteraceae bacterium IMCC9480	IMCC9480_1367	Transcriptional regulator, ArsR family	arsR
Oxalobacteraceae bacterium IMCC9480	IMCC9480_851	Arsenical-resistance protein ACR3	acr3
Pandoraea sp. B-6	1204340.3.peg.1698	Arsenic resistance protein ArsH	arsH
Pandoraea sp. B-6	1204340.3.peg.1699	Arsenate reductase (EC 1.20.4.1)	arsC
Pandoraea sp. B-6	1204340.3.peg.1700	Arsenical-resistance protein ACR3	acr3
Pandoraea sp. B-6	1204340.3.peg.1774	Arsenical pump-driving ATPase (EC 3.6.3.16)	arsA
Pandoraea sp. B-6	1204340.3.peg.1902	Arsenate reductase (EC 1.20.4.1)	arsC
Parasutterella excrementihominis YIT 11859	HMPREF9439_00274	Molybdopterin oxidoreductase	arrA
Parasutterella excrementihominis YIT 11859	HMPREF9439_00275	4Fe-4S binding domain protein	arrB
Polaromonas naphthalenivorans CJ2	Pnap_2585	NADPH-dependent FMN reductase	arsH
Polaromonas naphthalenivorans CJ2	Pnap_2586	Arsenate reductase	arsC
Polaromonas naphthalenivorans CJ2	Pnap_2587	Regulatory protein ArsR	arsR
Polaromonas naphthalenivorans CJ2	Pnap_2588	Protein tyrosine phosphatase	arsC
Polaromonas naphthalenivorans CJ2	Pnap_2589	Arsenite efflux pump ACR3 and related permeases	acr3
Polaromonas naphthalenivorans CJ2	Pnap_3731	Arsenite-activated ATPase subunit ArsA	arsA
Polaromonas sp. CF318	PMI15_03633	Glutaredoxin-dependent arsenate reductase	arsC
Polaromonas sp. JS666	Bpro_2216	Protein tyrosine phosphatase	arsC
Polaromonas sp. JS666	Bpro_2218	ArsR family transcriptional regulator	arsR
Polaromonas sp. JS666	Bpro_2219	Arsenate reductase	arsC
Polaromonas sp. JS666	Bpro_2220	NADPH-dependent FMN reductase	arsH
Polynucleobacter necessarius subsp. asymbioticus QLW-P1DMWA-1	Pnuc_1578	Arsenite efflux pump ACR3 and related permeases	acr3
Polynucleobacter necessarius subsp. asymbioticus QLW-P1DMWA-1	Pnuc_1579	Protein tyrosine phosphatase	arsC
Polynucleobacter necessarius subsp. asymbioticus QLW-P1DMWA-1	Pnuc_1580	Regulatory protein ArsR	arsR
Polynucleobacter necessarius subsp. asymbioticus QLW-P1DMWA-1	Pnuc_1594	Protein tyrosine phosphatase	arsC
Pseudacidovorax intermedius NH-1	1257078.3.peg.1712	Arsenic resistance protein ArsH	arsH
Pseudacidovorax intermedius NH-1	1257078.3.peg.1713	Arsenate reductase (EC 1.20.4.1)	arsC
Pseudacidovorax intermedius NH-1	1257078.3.peg.1714	Arsenical-resistance protein ACR3	acr3
Pseudacidovorax intermedius NH-1	1257078.3.peg.1715	Transcriptional regulator, ArsR family	arsR
Pseudacidovorax intermedius NH-1	1257078.3.peg.5092	Arsenate reductase (EC 1.20.4.1)	arsC
Pusillimonas noertemannii BS8	1231391.3.peg.1155	Arsenate reductase (EC 1.20.4.1)	arsC
Pusillimonas noertemannii BS8	1231391.3.peg.1200	Arsenic efflux pump protein	arsB
Pusillimonas noertemannii BS8	1231391.3.peg.2	Arsenic resistance protein ArsH	arsH
Pusillimonas noertemannii BS8	1231391.3.peg.3	Arsenical-resistance protein ACR3	acr3
Ralstonia eutropha H16	H16_A0976	ArsR family transcriptional regulator	arsR
Ralstonia eutropha H16	H16_A2175	ArsR family transcriptional regulator	arsR
Ralstonia eutropha H16	H16_A2176	Arsenite efflux pump ACR3	acr3
Ralstonia eutropha H16	H16_A2177	Protein-tyrosine-phosphatase	arsC
Ralstonia eutropha H16	H16_A2178	Protein-tyrosine-phosphatase	arsC
Ralstonia eutropha H16	H16_A3585	Arsenate reductase	arsC
Ralstonia eutropha JMP134	Reut_A1138	ArsR family transcriptional regulator	arsR
Ralstonia eutropha JMP134	Reut_A1525	Arsenate reductase	arsC
Ralstonia eutropha JMP134	Reut_A1526	Bile acid:sodium symporter	acr3
Ralstonia eutropha JMP134	Reut_A1527	ArsR family transcriptional regulator	arsR
Ralstonia eutropha JMP134	Reut_A3271	Arsenate reductase	arsC
Ralstonia pickettii 12D	plasmidRpic12D_5343	Putative transcriptional regulator, ArsR family	arsR
Ralstonia pickettii 12D	plasmidRpic12D_5344	Glyoxalase/bleomycin resistance protein/dioxygenase	glo
Ralstonia pickettii 12D	plasmidRpic12D_5345	Protein-tyrosine phosphatase, low molecular weight	arsC
Ralstonia pickettii 12D	plasmidRpic12D_5346	Protein-tyrosine phosphatase, low molecular weight	arsC
Ralstonia pickettii 12D	Rpic12D_0646	Arsenical resistance protein ArsH	arsH
Ralstonia pickettii 12D	Rpic12D_0647	Arsenate reductase	arsC
Ralstonia pickettii 12D	Rpic12D_0648	Major facilitator superfamily protein	mfs
Ralstonia pickettii 12D	Rpic12D_0649	Arsenite efflux pump ACR3 and related permeases	acr3
Ralstonia pickettii 12D	Rpic12D_0650	Arsenite-activated ATPase ArsA	arsA
Ralstonia pickettii 12D	Rpic12D_0651	Arsenic resistance operon trans-acting repressor ArsD	arsD
Ralstonia pickettii 12D	Rpic12D_0652	Protein-tyrosine phosphatase, low molecular weight	arsC
Ralstonia pickettii 12D	Rpic12D_0653	Glyoxalase/bleomycin resistance protein/dioxygenase	glo
Ralstonia pickettii 12D	Rpic12D_0654	Putative ArsR family transcriptional regulator	arsR
Ralstonia pickettii 12D	Rpic12D_3254	Putative ArsR family transcriptional regulator	arsR
Ralstonia pickettii 12D	Rpic12D_3255	Protein-tyrosine phosphatase, low molecular weight	arsC
Ralstonia pickettii 12D	Rpic12D_3938	Arsenite efflux pump ACR3 and related permeases	acr3
Ralstonia pickettii 12D	Rpic12D_3939	Protein-tyrosine phosphatase, low molecular weight	arsC
Ralstonia pickettii 12D	Rpic12D_3941	ArsR family transcriptional regulator	arsR
Ralstonia pickettii 12J	Rpic_1820	Protein tyrosine phosphatase	arsC
Ralstonia pickettii 12J	Rpic_1821	Protein tyrosine phosphatase	arsC
Ralstonia pickettii 12J	Rpic_3577	ArsR family transcriptional regulator	arsR
Ralstonia pickettii 12J	Rpic_3579	Protein tyrosine phosphatase	arsC
Ralstonia pickettii 12J	Rpic_3825	Arsenite efflux pump ACR3 and related permeases	acr3
Ralstonia pickettii 12J	Rpic_3826	Protein tyrosine phosphatase	arsC
Ralstonia pickettii 12J	Rpic_3827	Glyoxalase/bleomycin resistance protein/dioxygenase	glo
Ralstonia pickettii 12J	Rpic_3828	ArsR family transcriptional regulator	arsR
Ralstonia solanacearum CFBP2957	RCFBP_10209	Arsenate reductase with thioredoxin-like domain	arsC
Ralstonia solanacearum GMI1000	RSc3271	Arsenate reductase	arsC
Ralstonia solanacearum GMI1000	RSp1128	Arsenate reductase (arsenical PUMP modifier) protein	arsC
Ralstonia solanacearum GMI1000	RSp1129	Arsenical resistance operon repressor transcription regulator protein	arsR
Ralstonia solanacearum Po82	plasmidRSPO_m00870	Arsenical resistance transcriptional regulator, arsr	arsR
Ralstonia solanacearum Po82	plasmidRSPO_m00872	Putative Arsenate reductase (arsC)	arsC
Ralstonia solanacearum PSI07	plasmidRPSI07_mp0919	Arsenite oxidase small subunit	aioB
Ralstonia solanacearum PSI07	plasmidRPSI07_mp0920	Arsenite oxidase large subunit	aioA
Ralstonia solanacearum PSI07	plasmidRPSI07_mp0921	Arsenical resistance transcriptional regulator, arsr	arsR
Ralstonia solanacearum PSI07	plasmidRPSI07_mp0922	Glyoxalase/bleomycin resistance protein/dioxygenase	glo
Ralstonia solanacearum PSI07	plasmidRPSI07_mp0923	Arsenate reductase	arsC
Ralstonia solanacearum PSI07	plasmidRPSI07_mp0924	Arsenate reductase	arsC
Ralstonia solanacearum PSI07	RPSI07_0176	Arsenate reductase with thioredoxin-like domain	arsC
Ralstonia solanacearum UW551	RRSL_02811	Arsenate reductase family protein	arsC
Ralstonia solanacearum Y45	1072575.5.peg.4699	Transcriptional regulator, ArsR family	arsR
Ralstonia solanacearum Y45	1072575.5.peg.4700	Arsenate reductase (EC 1.20.4.1)	arsC
Ralstonia solanacearum Y45	1072575.5.peg.62	Arsenate reductase (EC 1.20.4.1)	arsC
Ralstonia sp. 5 2 56FAA	HMPREF0989_02100	Arsenical Resistance Operon Repressor	arsR
Ralstonia sp. 5 2 56FAA	HMPREF0989_02101	Low molecular weight phosphatase family	arsC
Ralstonia sp. 5 2 56FAA	HMPREF0989_04885	Arsenical Resistance Operon Repressor	arsR
Ralstonia sp. 5 2 56FAA	HMPREF0989_04887	Hypothetical protein	arsC
Ralstonia sp. 5 2 56FAA	HMPREF0989_05047	Hypothetical protein	arsC
Ralstonia sp. 5 7 47FAA	HMPREF1004_01712	Arsenate reductase	arsC
Ralstonia sp. 5 7 47FAA	HMPREF1004_01713	Transcription regulator protein, arsenicalresistance operon repressor	arsR
Ralstonia sp. 5 7 47FAA	HMPREF1004_04510	Transcription regulator protein, arsenicalresistance operon repressor	arsR
Ralstonia sp. 5 7 47FAA	HMPREF1004_04511	Glyoxalase family protein	glo
Ralstonia sp. 5 7 47FAA	HMPREF1004_04512	Arsenate reductase	arsC
Ralstonia sp. 5 7 47FAA	HMPREF1004_04513	Arsenate reductase	arsC
Ralstonia sp. PBA	MW7_1437	Arsenite efflux pump ACR3	acr3
Ralstonia sp. PBA	MW7_1438	Arsenate reductase	arsC
Ralstonia sp. PBA	MW7_1439	Glyoxalase/bleomycin resistance protein/dioxygenase	glo
Ralstonia sp. PBA	MW7_1440	Arsenical Resistance Operon Repressor	arsR
Ralstonia sp. PBA	MW7_2563	Arsenical resistance protein ArsH	arsH
Ralstonia sp. PBA	MW7_2564	ArsC1 protein	arsC
Ralstonia sp. PBA	MW7_2565	Arsenite efflux pump ACR3 and related permeases	acr3
Ralstonia sp. PBA	MW7_2566	Protein tyrosine phosphatase	arsC
Ralstonia sp. PBA	MW7_3063	Arsenate reductase	arsC
Ramlibacter tataouinensis TTB310	Rta_23570	Arsenate reductase	arsC
Rhodoferax ferrireducens T118	Rfer_1612	UbiE/COQ5 methyltransferase	arsM
Rhodoferax ferrireducens T118	Rfer_3084	Arsenate reductase (azurin)	aioA
Rhodoferax ferrireducens T118	Rfer_3085	Twin-arginine translocation pathway signal protein	aioB
Rhodoferax ferrireducens T118	Rfer_3086	Phosphonate-binding periplasmic protein	aioX
Rhodoferax ferrireducens T118	Rfer_3087	Periplasmic sensor signal transduction histidine kinase	aioS
Rhodoferax ferrireducens T118	Rfer_3088	Fis family two component sigma-54 specific transcriptional regulator	aioR
Rhodoferax ferrireducens T118	Rfer_3663	Arsenite efflux pump ACR3 and related permeases	acr3
Rhodoferax ferrireducens T118	Rfer_3664	Arsenite-activated ATPase (arsA)	arsA
Rhodoferax ferrireducens T118	Rfer_3665	Arsenical resistance operon trans-acting repressor ArsD	arsD
Rhodoferax ferrireducens T118	Rfer_3666	Protein tyrosine phosphatase	arsC
Rhodoferax ferrireducens T118	Rfer_3667	ArsR family transcriptional regulator	arsR
Rubrivivax benzoatilyticus JA2	RBXJA2T_04873	Arsenite efflux pump ACR3 and related permeases	acr3
Rubrivivax benzoatilyticus JA2	RBXJA2T_04878	Protein tyrosine phosphatase	arsC
Rubrivivax benzoatilyticus JA2	RBXJA2T_04883	Protein-tyrosine phosphatase	arsC
Rubrivivax benzoatilyticus JA2	RBXJA2T_04888	ArsR family transcriptional regulator	arsR
Rubrivivax benzoatilyticus JA2	RBXJA2T_04893	Arsenite S-adenosylmethyltransferase	arsM
Rubrivivax gelatinosus IL144	RGE_20770	Arsenite resistance protein ArsB	arsB
Rubrivivax gelatinosus IL144	RGE_20780	Putative arsenate reductase	arsC
Rubrivivax gelatinosus IL144	RGE_20790	Putative tyrosine phosphatase	arsC
Rubrivivax gelatinosus IL144	RGE_20800	ArsR family transcriptional regulator	arsR
Rubrivivax gelatinosus IL144	RGE_20810	Arsenite S-adenosylmethyltransferase	arsM
Thiomonas intermedia K12	Tint_1824	ArsR family transcriptional regulator	arsR
Thiomonas intermedia K12	Tint_1825	Glyoxalase/bleomycin resistance protein/dioxygenase	glo
Thiomonas intermedia K12	Tint_1826	Protein-tyrosine phosphatase	arsC
Thiomonas intermedia K12	Tint_1827	Arsenical pump membrane protein	arsB
Thiomonas intermedia K12	Tint_3036	Arsenical resistance protein ArsH	arsH
Thiomonas intermedia K12	Tint_3060	Cytochrome c class I	aioC
Thiomonas intermedia K12	Tint_3061	Arsenite oxidase, large subunit	aioA
Thiomonas intermedia K12	Tint_3062	Arsenite oxidase, small subunit	aioB
Thiomonas intermedia K12	Tint_3063	Phosphonate-binding periplasmic protein	aioX
Thiomonas intermedia K12	Tint_3064	Integral membrane sensor signal transduction histidine kinase	aioS
Thiomonas intermedia K12	Tint_3065	Two component, sigma54 specific, transcriptional regulator, Fis family	aioR
Thiomonas sp. 3As	THI_2251	Putative Bacterial regulatory protein, ArsR	arsR
Thiomonas sp. 3As	THI_2252	Glyoxalase/Bleomycin resistance protein/Dioxygenase	glo
Thiomonas sp. 3As	THI_2254	Arsenate reductase	arsC
Thiomonas sp. 3As	THI_2255	Arsenical pump membrane protein (Arsenic efflux pump protein)	arsB
Thiomonas sp. 3As	THI_3143	Arsenic operon regulator	arsR
Thiomonas sp. 3As	THI_3144	Arsenate reductase	arsC
Thiomonas sp. 3As	THI_3145	Arsenical resistance operon trans-acting repressor arsD	arsD
Thiomonas sp. 3As	THI_3146	Arsenical pump-driving ATPase (Arsenite-translocating ATPase) (Arsenical resistance ATPase) (Arsenite-transporting ATPase)	arsA
Thiomonas sp. 3As	THI_3147	Arsenate reductase	arsC
Thiomonas sp. 3As	THI_3150	Arsenical pump membrane protein (Arsenic efflux pump protein)	arsB
Thiomonas sp. 3As	THI_3161	Cytochrome c-551 precursor (Cytochrome c551) (Cytochrome C8)	aioC
Thiomonas sp. 3As	THI_3162	Arsenite oxidase large subunit	aioA
Thiomonas sp. 3As	THI_3163	Arsenite oxidase small subunit precursor	aioB
Thiomonas sp. 3As	THI_3164	Putative phosphite transport system-binding protein PtxB precursor	aioX
Thiomonas sp. 3As	THI_3165	Putative Signal transduction protein (AoxS)	aioS
Thiomonas sp. 3As	THI_3166	AoxR regulatory protein	aioR
Variovorax paradoxus EPS	Varpa_1863	Arsenical resistance protein ArsH	arsH
Variovorax paradoxus EPS	Varpa_1864	Arsenate reductase	arsC
Variovorax paradoxus EPS	Varpa_1865	Arsenical pump membrane protein	arsB
Variovorax paradoxus EPS	Varpa_1866	ArsR family transcriptional regulator	arsR
Variovorax paradoxus EPS	Varpa_3968	Arsenate reductase	arsC
Variovorax paradoxus S110	Vapar_1852	Arsenate reductase	arsC
Variovorax paradoxus S110	Vapar_1960	Arsenical resistance protein ArsH	arsH
Variovorax paradoxus S110	Vapar_1961	Arsenate reductase	arsC
Variovorax paradoxus S110	Vapar_1962	ArsR family transcriptional regulator	arsR
Variovorax paradoxus S110	Vapar_1963	Arsenite efflux pump ACR3 and related permeases	acr3
Variovorax sp. CF313	PMI12_03642	Glutaredoxin-dependent arsenate reductase	arsC
Variovorax sp. CF313	PMI12_03643	Arsenical pump membrane protein	arsB
Variovorax sp. CF313	PMI12_03644	Putative transcriptional regulator	arsR
Variovorax sp. CF313	PMI12_04385	Glutaredoxin-dependent arsenate reductase	arsC

## Sheet: Sheet2
										phosphatase)
										phosphatase)
										ATPase)
