# Supplementary material for: Genomic Evidence Reveals the Extreme Diversity and Wide Distribution of the Arsenic-Related Genes in Burkholderiales
Source: PLoS One. 2014 Mar 14;9(3):e92236. doi: 10.1371/journal.pone.0092236 (PMC3954881; doi:10.1371/journal.pone.0092236)
Supplement: Table S3 — The names of 188 strains to construct a phylogenetic tree based on 10 core genes from their genomes ( Figure 2 , left) and the original data shown the presence or absence of arsenic-related genes ( Figure 2 , right). (XLSX) [file pone.0092236.s005.xlsx]

## Sheet: Sheet1
Genomic evidence reveals the extreme diversity and wide distribution of the arsenic-related genes in Burkholderiales Xiangyang Li, Linshuang Zhang, GejiaoWang* Table S3 Detail distribution of arsenic-related genes along 10 core genes based phylogenetic tree
Strain	ars cluster	arsR	arsB	arsC	arsH	acr3	arsA	arsD	arsO	glo	mfs	aioA	aioB	aioS	aioX	aioR	aioC	aioD	arrA	arrB	arsM	Total gene	Family
Burkholderia mallei PRL-20	0	0	0	1	0	0	0	0	0	0	0	0	0	0	0	0	0	0	0	0	0	1	Burkholderiaceae
Burkholderia mallei SAVP1	0	0	0	1	0	0	0	0	0	0	0	0	0	0	0	0	0	0	0	0	0	1
Burkholderia mallei GB8 horse 4	1	1	0	2	0	1	0	0	0	1	0	0	0	0	0	0	0	0	0	0	0	5
Burkholderia mallei ATCC 23344	1	1	0	2	0	1	0	0	0	1	0	0	0	0	0	0	0	0	0	0	0	5
Burkholderia mallei NCTC 10247	1	0	0	2	0	1	0	0	0	0	0	0	0	0	0	0	0	0	0	0	0	3
Burkholderia mallei NCTC 10229	0	1	0	2	0	1	0	0	0	1	0	0	0	0	0	0	0	0	0	0	0	5
Burkholderia mallei FMH	1	1	0	2	0	1	0	0	0	1	0	0	0	0	0	0	0	0	0	0	0	5
Burkholderia mallei ATCC 10399	1	1	0	2	0	1	0	0	0	1	0	0	0	0	0	0	0	0	0	0	0	5
Burkholderia mallei 2002721280	1	1	0	2	0	1	0	0	0	1	0	0	0	0	0	0	0	0	0	0	0	5
Burkholderia mallei JHU	2	1	0	2	0	1	0	0	0	1	0	0	0	0	0	0	0	0	0	0	0	5
Burkholderia pseudomallei S13	1	1	0	2	0	1	0	0	0	1	0	0	0	0	0	0	0	0	0	0	0	5
Burkholderia pseudomallei 1655	1	1	0	2	0	1	0	0	0	1	0	0	0	0	0	0	0	0	0	0	0	5
Burkholderia pseudomallei 576	1	1	0	2	0	1	0	0	0	0	0	0	0	0	0	0	0	0	0	0	0	4
Burkholderia pseudomallei K96243	1	1	0	2	0	1	0	0	0	1	0	0	0	0	0	0	0	0	0	0	0	5
Burkholderia pseudomallei 354e	1	1	0	2	0	1	0	0	0	1	0	0	0	0	0	0	0	0	0	0	0	5
Burkholderia pseudomallei 354a	1	1	0	2	0	1	0	0	0	1	0	0	0	0	0	0	0	0	0	0	0	5
Burkholderia pseudomallei 1026b	1	1	0	2	0	1	0	0	0	1	0	0	0	0	0	0	0	0	0	0	0	5
Burkholderia pseudomallei 1026a	1	1	0	2	0	1	0	0	0	1	0	0	0	0	0	0	0	0	0	0	0	5
Burkholderia pseudomallei Pasteur 52237	1	0	0	2	0	1	0	0	0	0	0	0	0	0	0	0	0	0	0	0	0	3
Burkholderia pseudomallei 1710b	1	0	0	2	0	1	0	0	0	0	0	0	0	0	0	0	0	0	0	0	0	3
Burkholderia pseudomallei 1106b	1	1	0	2	0	1	0	0	0	1	0	0	0	0	0	0	0	0	0	0	0	5
Burkholderia pseudomallei Bp22	1	0	0	2	0	1	0	0	0	0	0	0	0	0	0	0	0	0	0	0	0	3
Burkholderia pseudomallei 1710a	1	0	0	2	0	1	0	0	0	0	0	0	0	0	0	0	0	0	0	0	0	3
Burkholderia pseudomallei 1258a	0	0	0	1	0	0	0	0	0	0	0	0	0	0	0	0	0	0	0	0	0	1
Burkholderia pseudomallei 1258b	1	1	0	2	0	1	0	0	0	1	0	0	0	0	0	0	0	0	0	0	0	5
Burkholderia pseudomallei BPC006	1	1	0	2	0	1	0	0	0	1	0	0	0	0	0	0	0	0	0	0	0	5
Burkholderia pseudomallei 1106a	1	0	0	2	0	1	0	0	0	0	0	0	0	0	0	0	0	0	0	0	0	3
Burkholderia pseudomallei 305	1	1	0	2	0	1	0	0	0	1	0	0	0	0	0	0	0	0	0	0	0	5
Burkholderia pseudomallei Pakistan 9	1	0	0	2	0	1	0	0	0	0	0	0	0	0	0	0	0	0	0	0	0	3
Burkholderia pseudomallei MSHR346	1	1	0	2	0	1	0	0	0	1	0	0	0	0	0	0	0	0	0	0	0	5
Burkholderia pseudomallei 406e	1	0	0	2	0	1	0	0	0	0	0	0	0	0	0	0	0	0	0	0	0	3
Burkholderia pseudomallei 668	1	1	0	2	0	1	0	0	0	1	0	0	0	0	0	0	0	0	0	0	0	5
Burkholderia thailandensis TXDOH	1	1	0	2	0	1	0	0	0	1	0	0	0	0	0	0	0	0	0	0	0	5
Burkholderia thailandensis Bt4	1	1	0	2	0	1	0	0	0	1	0	0	0	0	0	0	0	0	0	0	0	5
Burkholderia thailandensis E264	1	1	0	2	0	1	0	0	0	1	0	0	0	0	0	0	0	0	0	0	0	5
Burkholderia thailandensis MSMB43	1	1	0	2	0	1	0	0	0	0	0	0	0	0	0	0	0	0	0	0	0	4
Burkholderia oklahomensis EO147	1	1	0	2	0	1	0	0	0	1	0	0	0	0	0	0	0	0	0	0	0	5
Burkholderia oklahomensis C6786	1	1	0	2	0	1	0	0	0	0	0	1	1	0	0	0	0	0	0	0	0	6
Burkholderia multivorans CGD2	2	2	0	4	1	2	0	0	0	0	0	0	0	0	0	0	0	0	0	0	0	9
Burkholderia multivorans CGD2M	2	2	0	4	1	2	0	0	0	0	0	0	0	0	0	0	0	0	0	0	0	9
Burkholderia multivorans ATCC BAA-247	2	2	0	4	0	2	0	0	0	1	0	0	0	0	0	0	0	0	0	0	0	9
Burkholderia multivorans ATCC 17616	5	5	0	13	4	5	1	1	0	1	1	2	2	0	0	0	0	0	0	0	0	35
Burkholderia multivorans CGD1	1	1	0	2	0	1	0	0	0	0	0	0	0	0	0	0	0	0	0	0	0	4
Burkholderia multivorans CF2	2	2	0	4	1	2	0	0	0	0	0	0	0	0	0	0	0	0	0	0	0	9
Burkholderia sp. TJI49	2	2	0	5	2	2	0	0	0	1	1	0	0	0	0	0	0	0	0	0	0	13
Burkholderia pyrrocinia CH-67	1	1	0	2	1	1	0	0	0	0	0	0	0	0	0	0	0	0	0	0	0	5
Burkholderia vietnamiensis G4	1	2	0	1	0	1	1	1	0	0	0	0	0	0	0	0	0	0	0	0	0	6
Burkholderia sp. KJ006	1	1	0	2	0	1	1	1	0	0	0	0	0	0	0	0	0	0	0	0	0	6
Burkholderia ambifaria IOP40-10	1	0	0	2	1	1	0	0	0	0	0	0	0	0	0	0	0	0	0	0	0	4
Burkholderia ambifaria MC40-6	1	1	0	2	1	1	0	0	0	0	0	0	0	0	0	0	0	0	0	0	0	5
Burkholderia ambifaria AMMD	1	1	0	2	1	1	0	0	0	0	0	0	0	0	0	0	0	0	0	0	0	5
Burkholderia ambifaria MEX-5	1	1	0	2	1	1	0	0	0	0	0	0	0	0	0	0	0	0	0	0	0	5
Burkholderia cepacia GG4	0	0	0	1	0	0	0	0	0	0	0	0	0	0	0	0	0	0	0	0	0	1
Burkholderia sp. 383	1	1	0	3	1	1	0	0	0	0	0	0	0	0	0	0	0	0	0	0	0	6
Burkholderia cenocepacia BC7	1	1	0	2	1	1	0	0	0	0	0	0	0	0	0	0	0	0	0	0	0	5
Burkholderia cenocepacia K56-2Valvano	1	1	0	2	1	1	0	0	0	0	0	0	0	0	0	0	0	0	0	0	0	5
Burkholderia cenocepacia J2315	1	1	0	2	1	1	0	0	0	0	0	0	0	0	0	0	0	0	0	0	0	5
Burkholderia cenocepacia PC184	1	0	0	2	1	1	0	0	0	0	0	0	0	0	0	0	0	0	0	0	0	4
Burkholderia cenocepacia MC0-3	1	1	0	2	1	1	0	0	0	0	0	0	0	0	0	0	0	0	0	0	0	5
Burkholderia cenocepacia HI2424	1	1	0	2	1	1	0	0	0	0	0	0	0	0	0	0	0	0	0	0	0	5
Burkholderia cenocepacia AU 1054	1	1	0	2	1	1	0	0	0	0	0	0	0	0	0	0	0	0	0	0	0	5
Burkholderia gladioli BSR3	1	1	0	2	1	1	0	0	0	0	0	0	0	0	0	0	0	0	0	0	0	5
Burkholderia glumae AU6208	0	0	0	1	0	0	0	0	0	0	0	0	0	0	0	0	0	0	0	0	0	1
Burkholderia glumae LMG 2196	0	0	0	1	0	0	0	0	0	0	0	0	0	0	0	0	0	0	0	0	0	1
Burkholderia glumae BGR1	1	1	0	2	1	1	0	0	0	0	0	0	0	0	0	0	0	0	0	0	0	5
Burkholderia sp. SJ98	2	2	0	3	2	2	0	0	0	1	0	0	0	0	0	0	0	0	0	0	0	10
Burkholderia sp. YI23	2	2	0	2	2	2	0	0	0	0	0	0	0	0	0	0	0	0	0	0	0	8
Burkholderia phymatum STM815	0	0	0	2	0	0	0	0	0	0	0	0	0	0	0	0	0	0	0	0	0	2
Burkholderia terrae BS001	1	2	0	4	1	1	0	0	0	1	0	0	0	0	0	0	0	0	0	0	0	9
Burkholderia sp. CCGE1002	1	1	0	2	0	1	0	0	0	0	0	0	0	0	0	0	0	0	0	0	0	4
Burkholderia sp. H160	0	1	0	3	0	0	0	0	0	0	0	0	0	0	0	0	0	0	0	0	0	4
Burkholderia sp. Ch1-1	2	1	0	5	2	2	1	1	0	0	0	0	0	0	0	0	0	0	0	0	0	12
Burkholderia xenovorans LB400	1	1	0	3	1	1	0	0	0	0	0	0	0	0	0	0	0	0	0	0	0	6
Burkholderia phytofirmans PsJN	3	3	0	6	2	2	1	1	0	1	0	0	0	0	0	0	0	0	0	0	0	16
Burkholderia graminis C4D1M	1	1	0	3	1	1	0	0	0	0	0	0	0	0	0	0	0	0	0	0	0	6
Burkholderia sp. CCGE1001	1	0	0	3	0	1	0	0	0	0	0	0	0	0	0	0	0	0	0	0	0	4
Burkholderia sp. CCGE1003	1	1	0	3	1	1	0	0	0	0	0	0	0	0	0	0	0	0	0	0	0	6
Burkholderia rhizoxinica HKI 454	0	0	0	1	0	0	0	0	0	0	0	0	0	0	0	0	0	0	0	0	0	1
Pandoraea sp. B-6	1	0	0	2	1	1	1	0	0	0	0	0	0	0	0	0	0	0	0	0	0	5
Polynucleobacter necessarius subsp. necessarius STIR1	0	0	0	0	0	0	0	0	0	0	0	0	0	0	0	0	0	0	0	0	0	0
Polynucleobacter necessarius subsp. asymbioticus QLW-P1DMWA-1	1	1	0	2	0	1	0	0	0	0	0	0	0	0	0	0	0	0	0	0	0	4
Ralstonia sp. PBA	2	1	0	4	1	2	0	0	0	1	0	0	0	0	0	0	0	0	0	0	0	9
Cupriavidus necator N-1	1	1	0	2	0	1	0	0	0	0	0	0	0	0	0	0	0	0	0	0	0	4
Ralstonia eutropha H16	1	2	0	3	0	1	0	0	0	0	0	0	0	0	0	0	0	0	0	0	0	6
Cupriavidus taiwanensis LMG 19424	2	2	0	5	1	2	0	0	0	2	0	0	0	0	0	0	0	0	0	0	0	12
Ralstonia eutropha JMP134	1	2	0	2	0	1	0	0	0	0	0	0	0	0	0	0	0	0	0	0	0	5
Cupriavidus sp. BIS7	0	0	0	2	0	0	0	0	0	0	0	1	1	1	1	1	0	0	0	0	0	7
Cupriavidus sp. HMR-1	2	1	0	4	2	2	1	1	0	0	0	0	0	0	0	0	0	0	0	0	0	11
Cupriavidus metallidurans CH34	1	0	0	3	1	1	0	0	0	0	0	0	0	0	0	0	0	0	0	0	0	5
Cupriavidus basilensis OR16	2	3	0	4	1	0	0	0	0	0	0	0	0	0	0	0	0	0	0	0	0	8
Cupriavidus necator HPC(L)	0	0	0	0	0	0	0	0	0	0	0	0	0	0	0	0	0	0	0	0	0	0
Ralstonia solanacearum Y45	1	1	0	2	0	0	0	0	0	0	0	0	0	0	0	0	0	0	0	0	0	3
Ralstonia solanacearum GMI1000	1	1	0	2	0	0	0	0	0	0	0	0	0	0	0	0	0	0	0	0	0	3
Ralstonia solanacearum PSI07	1	1	0	3	0	0	0	0	0	1	0	1	1	0	0	0	0	0	0	0	0	7
Ralstonia solanacearum CFBP2957	0	0	0	1	0	0	0	0	0	0	0	0	0	0	0	0	0	0	0	0	0	1
Ralstonia solanacearum UW551	0	0	0	1	0	0	0	0	0	0	0	0	0	0	0	0	0	0	0	0	0	1
Ralstonia solanacearum Po82	0	1	0	1	0	0	0	0	0	0	0	0	0	0	0	0	0	0	0	0	0	2
Ralstonia pickettii 12J	1	2	0	4	0	1	0	0	0	1	0	0	0	0	0	0	0	0	0	0	0	8
Ralstonia pickettii 12D	4	4	0	6	1	2	1	1	0	2	1	0	0	0	0	0	0	0	0	0	0	18
Ralstonia sp. 5 2 56FAA	1	2	0	3	0	0	0	0	0	0	0	0	0	0	0	0	0	0	0	0	0	5
Ralstonia sp. 5 7 47FAA	2	2	0	3	0	0	0	0	0	1	0	0	0	0	0	0	0	0	0	0	0	6
Oxalobacter formigenes HOxBLS	0	0	0	0	0	0	0	0	0	0	0	0	0	0	0	0	0	0	0	0	0	0	Oxalobacteraceae
Oxalobacter formigenes OXCC13	0	1	0	0	0	1	0	0	0	0	0	0	0	0	0	0	0	0	0	0	1	3
Collimonas fungivorans Ter331	1	0	0	3	1	1	0	0	0	0	1	0	0	0	0	0	0	0	0	0	0	6
Herminiimonas arsenicoxydans	4	4	2	6	4	3	0	0	0	0	1	1	1	1	1	1	1	0	0	0	0	26
Oxalobacteraceae bacterium IMCC9480	1	1	0	1	1	1	0	0	0	0	0	0	0	0	0	0	0	0	0	0	0	4
Janthinobacterium sp. PAMC 25724	1	1	1	1	1	0	0	0	0	0	0	0	0	0	0	0	0	0	0	0	0	4
Herbaspirillum lusitanum P6-12	1	1	0	1	1	1	0	0	0	0	0	0	0	0	0	0	0	0	0	0	0	4
Herbaspirillum sp. CF444	1	1	0	2	1	1	0	0	0	0	0	0	0	0	0	0	0	0	0	0	0	5
Herbaspirillum sp. YR522	0	0	0	1	0	0	0	0	0	0	0	0	0	0	0	0	0	0	0	0	0	1
Herbaspirillum seropedicae Os45	1	0	1	1	1	0	0	0	0	0	0	0	0	0	0	0	0	0	0	0	0	3
Herbaspirillum seropedicae Os34	1	0	1	1	1	0	0	0	0	0	0	0	0	0	0	0	0	0	0	0	0	3
Herbaspirillum frisingense GSF30	2	1	1	2	1	0	0	0	0	0	0	0	0	0	0	0	0	0	0	0	0	5
Herbaspirillum seropedicae SmR1	0	0	0	1	0	0	0	0	0	0	0	0	0	0	0	0	0	0	0	0	0	1
Herbaspirillum huttiense subsp. putei IAM15032	2	2	2	3	1	0	0	0	0	0	0	0	0	0	0	0	0	0	0	0	0	8
Herbaspirillum sp. GW103	3	1	3	4	3	0	0	0	0	0	0	0	0	0	0	0	0	0	0	0	0	11
Thiomonas sp. 3As	2	2	2	3	0	0	1	1	0	1	0	1	1	1	1	1	1	0	0	0	0	16	Unclass
Thiomonas intermedia K12	1	1	1	1	1	0	0	0	0	1	0	1	1	1	1	1	1	0	0	0	0	11
Leptothrix cholodnii SP-6	1	1	0	1	0	1	0	0	0	1	0	0	0	0	0	0	0	0	0	0	0	4
Methylibium petroleiphilum PM1	2	2	0	3	1	2	0	0	0	1	0	0	0	0	0	0	0	0	0	0	0	9
Rubrivivax benzoatilyticus JA2	0	1	0	2	0	1	0	0	0	0	0	0	0	0	0	0	0	0	0	0	1	5
Rubrivivax gelatinosus IL144	1	1	1	2	0	0	0	0	0	0	0	0	0	0	0	0	0	0	0	0	1	5
Alicycliphilus sp. CRZ1	0	0	0	1	0	0	0	0	0	0	0	0	0	0	0	0	0	0	0	0	0	1	Comamonadaceae
Hydrogenophaga sp. PBC	2	1	0	2	2	1	0	0	0	0	0	0	0	0	0	0	0	0	0	0	0	6
Polaromonas sp. JS666	1	1	0	2	1	0	0	0	0	0	0	0	0	0	0	0	0	0	0	0	0	4
Polaromonas sp. CF318	0	0	0	1	0	0	0	0	0	0	0	0	0	0	0	0	0	0	0	0	0	1
Polaromonas naphthalenivorans CJ2	1	1	0	2	1	1	1	0	0	0	0	0	0	0	0	0	0	0	0	0	0	6
Rhodoferax ferrireducens T118	1	1	0	1	0	1	1	1	0	0	0	1	1	1	1	1	0	0	0	0	1	11
Hylemonella gracilis ATCC 19624	1	0	0	1	0	1	0	0	0	0	0	0	0	0	0	0	0	0	0	0	0	2
Variovorax sp. CF313	1	1	1	2	0	0	0	0	0	0	0	0	0	0	0	0	0	0	0	0	0	4
Variovorax paradoxus EPS	1	1	1	2	1	0	0	0	0	0	0	0	0	0	0	0	0	0	0	0	0	5
Variovorax paradoxus S110	1	1	0	2	1	1	0	0	0	0	0	0	0	0	0	0	0	0	0	0	0	5
Pseudacidovorax intermedius NH-1	1	1	0	2	1	1	0	0	0	0	0	0	0	0	0	0	0	0	0	0	0	5
Ramlibacter tataouinensis TTB310	0	0	0	1	0	0	0	0	0	0	0	0	0	0	0	0	0	0	0	0	0	1
Limnohabitans sp. Rim47	0	1	0	0	0	0	0	0	0	0	0	0	0	0	0	0	0	0	0	0	0	1
Comamonas testosteroni ATCC 11996	1	1	1	3	1	0	0	0	0	1	0	0	0	0	0	0	0	0	0	0	0	7
Comamonas testosteroni KF-1	2	1	2	4	2	0	0	0	0	0	0	0	0	0	0	0	0	0	0	0	0	9
Comamonas testosteroni S44	2	2	2	5	2	0	0	0	0	0	0	0	0	0	0	0	0	0	0	0	0	11
Comamonas testosteroni CNB-2	2	1	2	5	2	0	0	0	0	0	0	0	0	0	0	0	0	0	0	0	0	10
Delftia acidovorans SPH-1	3	4	1	5	2	2	0	0	0	1	0	0	0	0	0	0	0	0	0	0	0	15
Delftia sp. Cs1-4	2	2	1	2	0	1	0	0	0	0	0	0	0	0	0	0	0	0	0	0	0	6
Verminephrobacter eiseniae EF01-2	0	0	0	0	0	0	0	0	0	0	0	0	0	0	0	0	0	0	0	0	0	0
Acidovorax sp. JS42	3	3	0	5	1	2	1	0	0	1	0	0	0	0	0	0	0	0	0	0	0	13
Acidovorax ebreus TPSY	2	1	0	3	0	1	2	1	0	1	0	0	0	0	0	0	0	0	0	0	0	9
Alicycliphilus denitrificans K601	2	1	0	5	0	2	0	0	0	1	0	0	0	0	0	0	0	0	0	0	0	9
Alicycliphilus denitrificans BC	0	0	0	1	1	0	0	0	0	0	0	0	0	0	0	0	0	0	0	0	0	2
Acidovorax avenae subsp. avenae ATCC 19860	1	1	0	2	1	0	0	0	0	0	0	0	0	0	0	0	0	0	0	0	0	4
Acidovorax avenae subsp. avenae RS-1	1	1	1	2	0	0	0	0	0	0	0	0	0	0	0	0	0	0	0	0	0	4
Acidovorax citrulli AAC00-1	0	0	0	1	0	0	0	0	0	0	0	0	0	0	0	0	0	0	0	0	0	1
Acidovorax delafieldii 2AN	1	1	0	2	0	1	1	0	0	0	0	0	0	0	0	0	0	0	0	0	0	5
Acidovorax sp. CF316	1	1	1	2	1	0	0	0	0	0	0	0	0	0	0	0	0	0	0	0	0	5
Acidovorax sp. KKS102	2	1	0	4	0	2	1	0	0	1	0	0	0	0	0	0	0	0	0	0	0	9
Acidovorax sp. NO-1	3	4	1	4	2	2	2	1	0	0	0	1	1	1	1	1	1	0	0	0	0	22
Acidovorax radicis N35	1	0	0	2	0	1	0	0	0	0	0	0	0	0	0	0	0	0	0	0	0	3
Acidovorax radicis N35v	1	0	0	2	0	1	0	0	0	0	0	0	0	0	0	0	0	0	0	0	0	3
Sutterella parvirubra YIT 11816	0	0	0	0	0	0	0	0	0	0	0	0	0	0	0	0	0	0	0	0	0	0	Sutterellaceae
Sutterella wadsworthensis 3 1 45B	0	0	0	0	0	0	0	0	0	0	0	0	0	0	0	0	0	0	0	0	0	0
Sutterella wadsworthensis 2 1 59BFAA	0	0	0	0	0	0	0	0	0	0	0	0	0	0	0	0	0	0	0	0	0	0
Parasutterella excrementihominis YIT 11859	0	0	0	0	0	0	0	0	0	0	0	0	0	0	0	0	0	0	1	1	0	2
Taylorella equigenitalis ATCC 35865	0	0	0	0	0	0	0	0	0	0	0	0	0	0	0	0	0	0	0	0	0	0	Alcaligenaceae
Taylorella equigenitalis MCE9	0	0	0	0	0	0	0	0	0	0	0	0	0	0	0	0	0	0	0	0	0	0
Taylorella asinigenitalis MCE3	0	0	0	0	0	0	0	0	0	0	0	0	0	0	0	0	0	0	0	0	0	0
Alcaligenes sp. HPC1271	2	2	2	3	2	1	0	0	0	0	0	0	0	0	0	0	0	0	0	0	0	10
Alcaligenes faecalis subsp. faecalis NCIB 8687	5	8	8	4	2	1	4	3	0	0	0	1	1	1	1	1	0	1	0	0	0	36
Pusillimonas noertemannii BS8	1	0	1	1	1	1	0	0	0	0	0	0	0	0	0	0	0	0	0	0	0	4
Advenella kashmirensis WT001	1	1	1	2	1	1	0	0	0	0	0	0	0	0	0	0	0	0	0	0	0	6
Achromobacter piechaudii ATCC 43553	1	1	1	2	1	1	0	0	0	0	0	0	0	0	0	0	0	0	0	0	0	6
Achromobacter piechaudii HLE	4	4	1	5	3	2	1	1	1	0	0	1	1	1	1	1	0	0	0	0	0	23
Achromobacter xylosoxidans A8	2	2	1	5	2	2	0	0	0	1	1	0	0	0	0	0	0	0	0	0	0	14
Achromobacter xylosoxidans AXX-A	1	1	0	2	1	1	0	0	0	0	0	0	0	0	0	0	0	0	0	0	0	5
Achromobacter xylosoxidans C54	1	2	0	2	1	1	0	0	0	0	1	0	0	0	0	0	0	0	0	0	0	7
Achromobacter arsenitoxydans SY8	3	5	2	4	2	1	1	1	1	0	1	1	1	1	1	1	1	1	0	0	0	25
Bordetella petrii DSM 12804	2	2	1	5	2	3	0	0	0	1	0	0	0	0	0	0	0	0	0	0	0	14
Bordetella holmesii 44057	0	0	1	1	0	1	0	0	0	0	0	0	0	0	0	0	0	0	0	0	0	3
Bordetella avium 197N	1	1	1	2	1	1	0	0	0	1	0	0	0	0	0	0	0	0	0	0	0	7
Bordetella bronchiseptica 253	2	2	1	2	1	1	0	0	0	0	1	0	0	0	0	0	0	0	0	0	0	8
Bordetella bronchiseptica MO149	2	2	1	2	1	0	0	0	0	0	0	0	0	0	0	0	0	0	0	0	0	6
Bordetella parapertussis Bpp5	2	2	1	2	1	1	0	0	0	0	1	0	0	0	0	0	0	0	0	0	0	8
Bordetella parapertussis 12822	2	2	1	2	1	1	0	0	0	0	1	0	0	0	0	0	0	0	0	0	0	8
Bordetella bronchiseptica RB50	2	2	1	2	1	1	0	0	0	0	1	0	0	0	0	0	0	0	0	0	0	8
Bordetella pertussis B0558	1	1	0	2	1	0	0	0	0	0	0	0	0	0	0	0	0	0	0	0	0	4
Bordetella pertussis B1193	1	1	0	2	1	0	0	0	0	0	0	0	0	0	0	0	0	0	0	0	0	4
Bordetella pertussis B1831	1	1	0	2	1	0	0	0	0	0	0	0	0	0	0	0	0	0	0	0	0	4
Bordetella pertussis B1834	1	1	0	2	1	0	0	0	0	0	0	0	0	0	0	0	0	0	0	0	0	4
Bordetella pertussis B1917	1	1	0	2	1	0	0	0	0	0	0	0	0	0	0	0	0	0	0	0	0	4
Bordetella pertussis 18323	0	1	0	0	1	0	0	0	0	0	0	0	0	0	0	0	0	0	0	0	0	2
Bordetella pertussis Tohama I	0	1	0	1	1	0	0	0	0	0	0	0	0	0	0	0	0	0	0	0	0	3
Bordetella pertussis CS	0	1	0	1	1	0	0	0	0	0	0	0	0	0	0	0	0	0	0	0	0	3
